# Supplementary material for: Automatic detection of the parasite Trypanosoma cruzi in blood smears using a machine learning approach applied to mobile phone images
Source: PeerJ. 2022 May 27;10:e13470. doi: 10.7717/peerj.13470 (PMC9150695; doi:10.7717/peerj.13470)
Supplement: Supplemental Information 2 — The columns list the image file name (filename); the parasite identification (parasite_ID); the parasite segment number (label); the position (x, y) of the parasite in the given 100 × 100 pixel2 area (centroid_x, centroid_y); geometric, color texture and invariant moment features of the parasites; and the presence or absence of the parasite in the given region (structure). [file peerj-10-13470-s002.csv]

filename	parasite_ID	label	centroid_x	centroid_y	area	perimeter	ccm_ll_entropy	ccm_la_entropy	ccm_lb_entropy	ccm_aa_entropy	ccm_ab_entropy	ccm_bb_entropy	ccm_ll_asm	ccm_la_asm	ccm_lb_asm	ccm_aa_asm	ccm_ab_asm	ccm_bb_asm	ccm_la_contrast	ccm_lb_contrast	ccm_ab_contrast	ccm_la_idm	ccm_lb_idm	ccm_ab_idm	ccm_la_corr	ccm_lb_corr	ccm_ab_corr	minor_axis	major_axis	circularity	thickness_ratio	aspect_ratio	major_axis_perimeter_ratio	max_dist_boundary_centroid	min_dist_boundary_centroid	mean_dist_boundary_centroid	bilateral_symmetry	colour_mean	colour_median	colour_mode	colour_range	colour_variance	moments_hu-0	moments_hu-1	moments_hu-2	moments_hu-3	moments_hu-4	moments_hu-5	moments_hu-6
field0001.jpg	parasite_000	172	47.73622047244095	50.464566929133866	254	81.73401871576773	0.0061434683263981	0.0191447013739057	0.0190084795739256	0.0031633110870637	0.0084670567575814	0.0036345760050725	0.2793417159763314	0.2660798816568047	0.2661168639053254	0.3031360946745562	0.2783062130177515	0.4176109467455621	1515.6903846153846	12037.563461538462	18099.96923076923	0.5117109503109111	0.5115943932329913	0.5572056397202708	0.7569876094242436	0.6223074607710297	0.8657180325550299	15.367602881936351	29.00493227990253	0.4777909009472939	26.30098352531288	1.887407717569016	0.3548697682511851	16.19322036096649	2.9815874774313045	10.055565752891296	0.2216	73.45406824146981	52.0	0.0	255.0	8845.276761664634	0.2651204022880487	0.0221707174474588	0.0053752262748054	0.0006826271561553	-1.3050063748010863e-06	-9.76960656755634e-05	8.226005504444478e-08
field0001.jpg	parasite_001	167	52.97761194029851	53.06716417910448	134	55.941125496954285	0.0054835424040549	0.0135373043308022	0.0147875791686927	0.0021292244851304	0.008036168896747	0.0028246067205726	0.3532383134123781	0.3467588110688303	0.3459153255566524	0.3738653682101813	0.3499985622406042	0.3626316747979947	846.0185758513933	15442.845201238391	23425.0	0.5853624141703927	0.5851504784999723	0.5851466743791462	0.9598106097448242	0.9939074596376992	0.9812440063512268	8.272218231899679	25.54768559654321	0.5380867063125907	23.353802401984986	3.0883718103597824	0.4566888021931942	12.96894417352804	1.4974744177034824	7.458647546259257	0.3471	105.54726368159204	57.0	10.0	244.0	10640.65075121903	0.3363404075634303	0.0742599727382097	0.004001552413363	0.000425678001759	-5.49729270226556e-07	-0.00011570036257	8.032364006429176e-08
field0001.jpg	parasite_002	159	48.69127516778524	41.59731543624161	149	73.21320343559644	0.0053104717833753	0.016929510349182	0.015759638381978	0.0041553560662684	0.0095019704264752	0.0038702079601164	0.3615354425793986	0.3517540152155537	0.3521313850984181	0.3660638811737713	0.3575051322304071	0.4482852312522641	1187.0934065934066	7460.384615384615	9873.170329670327	0.5908199458176003	0.5907252272347888	0.6397163217738945	0.8171546252338073	0.479774955078114	0.7904768612859528	8.434252802213503	36.72963480952016	0.349315062515995	35.97431649195992	4.354817868380797	0.5016804768258799	15.99207292418107	0.3378478326866757	9.055315228425416	0.6054	58.861297539149895	14.0	5.0	255.0	6687.989710173217	0.5957226063642457	0.2873434203788104	0.0176008775025294	0.0103207443286755	0.0001391012557942	0.0054745746922082	4.84906591768946e-07
field0004.jpg	parasite_001	188	51.32692307692307	52.97307692307693	260	65.698484809835	0.0073160456855664	0.022355605634974	0.0241503647375548	0.0044215049274712	0.0126532143134685	0.0045655831401832	0.1079565073932827	0.0853968278328128	0.0842611704943946	0.1314676836426976	0.0927786005325312	0.1216918224998273	2037.786703601108	22945.468144044327	38432.146814404434	0.2800734404522132	0.2798010360552593	0.2797919367129302	0.8810310670252538	0.9900592642480002	0.9306444529173517	17.51225519567894	19.83080431092548	0.7569592575325252	16.601118870415846	1.132395804500304	0.3018456874359578	12.316805065453243	6.616393538494205	9.336800744556392	0.4141	111.04358974358976	70.0	15.0	243.0	9787.98271531887	0.1682547792444242	0.0004331773425388	0.0002239363658094	7.064102470381772e-06	-1.8300346290015147e-10	-1.370146353526708e-07	-2.1318877874282788e-10
field0004.jpg	parasite_002	210	53.47899159663866	50.915966386554615	119	48.97056274847714	0.0058457727849503	0.0142423438921342	0.0150615305852585	0.0033989437140532	0.0105626255142861	0.0041248384881434	0.1085200426764212	0.0804755372656607	0.0801707056851089	0.1368693796677335	0.0888584057308337	0.1210181374790428	987.6358024691356	23586.790123456787	34021.265432098764	0.2660909244479665	0.2654550080195934	0.2654480123090514	0.941787389626014	0.990564044689682	0.9705414932288956	8.377501168731609	19.537078239816022	0.6235720428838155	20.15223542775241	2.332088990060269	0.3989555590807169	10.744354368887732	1.5435526861415292	6.6219538185063485	0.3279	108.5406162464986	62.0	26.0	228.0	8867.178322309317	0.2373319075529371	0.0267684830694935	0.0005970865413689	0.000133273572623	3.6830021738215216e-08	2.1213406124110756e-05	7.547419490048161e-09
field0004.jpg	parasite_003	241	47.92696629213483	48.382022471910105	178	83.0477272147525	0.0077937452763863	0.0200596721829709	0.0198108566704014	0.0036650935831975	0.0108802174437032	0.002866642967859	0.4051069703243617	0.4005975421044285	0.4006318343342379	0.4212328913922217	0.4033923588338928	0.4160976299782674	538.544513457557	11781.155279503106	17173.086956521736	0.6318225787156359	0.6314815634143389	0.6314779001604254	0.9698467087999584	0.9895111731088636	0.9907806352828898	8.912756498950303	30.380854212978072	0.3243204719209963	38.746769637842384	3.4086933954221865	0.3658240295296275	15.334015629267247	2.5688688012266647	8.659972110190996	0.4657	108.47940074906369	63.0	23.0	227.0	8898.710249828164	0.3519780657021798	0.08773058659277	0.0012947199223555	0.0005654077925835	4.810696115320189e-07	0.0001673371933127	-5.0955479728106384e-08
field0004.jpg	parasite_006	261	41.34653465346536	44.95049504950496	101	65.62741699796952	0.004909211458362	0.0132471324535126	0.0119987448659318	0.0035925397577861	0.0070702331017024	0.002897160545984	0.4740028105069722	0.4690893367793162	0.46952172246735	0.4769115869537446	0.4718801898566248	0.48023309519364	875.9592476489029	10563.655172413792	17425.77742946708	0.6835125968916067	0.6833950880835481	0.6833913436590493	0.9475519612007745	0.9953969494740376	0.9691522058806026	7.685228401843269	33.67118871588009	0.2946867540311531	42.64314714678592	4.381286665182807	0.5130658839875089	12.856720957986324	6.004590590544436	9.479565793572926	0.0496	110.51155115511553	66.0	248.0	245.0	10133.543595943753	0.7381260427777903	0.4422630358153823	0.0645154011512314	0.0485223492276317	0.0027120818554702	0.0308907670332752	-0.000122371155878
field0004.jpg	parasite_008	288	51.27647058823529	42.09411764705882	340	144.49747468305833	0.0063240181788152	0.0264644891072936	0.0265982518614418	0.0052314681642757	0.0229920979787258	0.0044635411747576	0.5462836599668223	0.542609033216311	0.542680162802361	0.5476483835500174	0.5430960900428224	0.5482427375487057	701.6288819875776	8384.73602484472	13846.459627329194	0.7361413252105473	0.73603316782786	0.7360298968654909	0.9468788292263348	0.9964743129460488	0.9676505650875844	19.38609034745632	50.45431918646484	0.2046295111212952	61.41035349935613	2.6026041497885126	0.3491709408564521	36.98831343075168	36.005263112464	36.3997610881449	0.158	111.17450980392157	71.0	250.0	243.0	9656.849938485198	0.5370328719723183	0.1590921481784785	0.2167612515534279	0.1488929410884428	0.0267022240276114	0.0592317924143191	-0.0015754058065731
field0005.jpg	parasite_000	152	57.05785123966942	48.75206611570248	121	82.35533905932738	0.005393513495823	0.0147982907382051	0.0148292776219792	0.0043184335239347	0.0114429922779988	0.0042994346149712	0.5315805785123967	0.5271074380165289	0.5270557851239669	0.5334194214876034	0.5279545454545455	0.5330165289256198	360.7613636363636	9356.21818181818	13303.220454545452	0.7252468997567781	0.7250080904705213	0.7250057052130245	0.9613237629928152	0.9967313348254346	0.9772401239574904	18.3009300223504	22.19759193161368	0.2241876658340752	56.05290802956011	1.2129215239064026	0.2695343396695011	15.674595743694963	14.832475935158616	15.170696417736886	0.1152	105.82093663911846	56.0	23.0	238.0	9303.204850913342	0.4275088467176688	0.0066443590539373	0.0806887078652424	0.0083690797789748	0.000212889779414	0.000663861362168	4.445537353174826e-05
field0005.jpg	parasite_005	282	65.53035143769968	58.87220447284346	313	185.16652224137044	0.0054365805252346	0.0233046147638347	0.0225049601386485	0.0034294612921782	0.0167936038459757	0.0036650935831975	0.7799145022564719	0.7791443359714648	0.7791606566307744	0.7804423911679346	0.7792673036976424	0.7922630507589388	328.06976744186045	3679.617779444861	5984.569767441862	0.8826400895006437	0.8826004861938485	0.8826559591567106	0.9732560686225686	0.9484284717985972	0.9560760316736004	18.21686571857029	79.15752955544771	0.1147173911554057	109.5419838944535	4.345288085137194	0.4274937423745711	22.87823917939892	22.12311587300097	22.42547776845452	0.1185	105.07880724174656	67.0	249.0	255.0	9917.278134466573	1.3174458230690889	1.4040263816744023	0.7690822974420726	0.394878377572573	0.2119650928261242	0.4358369717976417	0.0492491230429176
field0005.jpg	parasite_006	287	54.151351351351344	47.23783783783784	185	70.52691193458121	0.007009388435448	0.0219313204610858	0.0208157755263107	0.0052419563873232	0.0165592815182169	0.0047781764129514	0.2731446488060245	0.2635004619131603	0.2638923882310126	0.2791215251532711	0.2654460961339268	0.3189580358892528	1778.111111111111	14552.85185185185	24822.370370370365	0.5107340420023474	0.5106049248417641	0.5148213318537221	0.7958903130661964	0.8663824876775654	0.8389442424203811	12.382701727808064	25.913626371861696	0.4673818632837154	26.886731389341463	2.0927279798452214	0.3674289099159546	12.666321194731491	2.210225270094334	8.243257447947569	0.1923	100.08108108108108	69.0	249.0	255.0	10026.009642074505	0.2786646398041577	0.0306468469290327	0.002373084464794	0.0004269211580612	-1.9913515609256e-07	-5.824228158218883e-05	3.807862026570894e-07
field0005.jpg	parasite_007	288	46.82300884955753	41.48672566371681	113	72.07716446627533	0.0075468038483156	0.0158256163367759	0.0155798552666427	0.0043909873493462	0.0124824001433714	0.0043184335239347	0.5376757369614512	0.5353628117913831	0.535408163265306	0.5406009070294785	0.5360544217687074	0.5508163265306123	728.0238095238094	8671.242857142857	14081.419047619049	0.7310799702053264	0.7309615907833609	0.7310253426574123	0.917206589516198	0.9677712899817856	0.951035940357112	16.462666751986507	34.216625420449795	0.2733335370835469	45.97449236724341	2.078437590697204	0.4747221352812739	18.23798549628616	8.241576886051513	12.717222924026412	0.2216	107.0	67.0	253.0	254.0	9873.811209439527	0.7974540109238567	0.2476592981455296	0.2311881465032972	0.1691145427915069	0.0333566841813575	0.0706042910633168	0.0023458795474341
field0005.jpg	parasite_009	332	64.63896848137536	44.07736389684815	349	121.98275605729692	0.0070629433518959	0.0274066638960436	0.0291611416648085	0.0039617606944914	0.0178070886841895	0.0046991721218446	0.4718198347107439	0.4674561983471074	0.4672429752066116	0.4764347107438017	0.468196694214876	0.4842528925619834	922.2218181818184	10203.323636363635	17005.565454545453	0.6828481247905565	0.6827378608382536	0.6827855002703254	0.9520110866481528	0.9776355376625622	0.9648155942092944	14.262682144808805	45.23164598464575	0.2947395444700947	42.6355093849112	3.171328192370096	0.3708036073836522	29.1144376084812	4.2943648303301005	14.58957272781324	0.1519	109.53486150907354	69.0	15.0	255.0	9986.605995754458	0.4028162429162191	0.1088713628608551	0.0101466129004814	0.0114951137819591	0.0001240389335885	0.0037851455222408	-5.13915468287864e-06
field0006.jpg	parasite_002	151	50.6952380952381	50.66666666666666	105	50.38477631085024	0.0058572914541117	0.0129288125511114	0.0124901560337012	0.0036040584269475	0.0082134096288842	0.0036230573359111	0.2111870513883725	0.1990048328519545	0.199290800423232	0.2326918127484343	0.2050101518487803	0.2289170408075724	695.1604278074867	19564.540106951878	27430.930481283423	0.4390706783611248	0.4385188195445673	0.4385141979502992	0.9435482952303588	0.9888820213641976	0.9728412204564983	9.638124203953756	16.726222421027614	0.5197571752616806	24.17738746566109	1.7354230000653212	0.3319697663801212	11.530159630993548	3.3111881889764065	6.492585677022902	0.2846	103.81904761904762	54.0	22.0	242.0	9442.237097505667	0.2218214015765036	0.0123729972349338	0.0029313567357781	0.0003596155360498	2.507082207987211e-07	-4.012758280804638e-07	2.710591405790164e-07
field0006.jpg	parasite_003	186	35.43781094527363	49.07960199004975	201	155.25483399593904	0.0066367300564466	0.0193600553618704	0.0182213045719423	0.0046571358745582	0.0150742052711763	0.0047296896999696	0.7714815134495966	0.7705450260404993	0.7705591029873133	0.7717282304648095	0.7707984110831506	0.7760113267559418	373.1399878271455	4079.583688374924	6823.294583079733	0.8777101593062919	0.8776668662834886	0.8777093035802775	0.9039539080956648	0.9830813005464808	0.9253285681567792	23.61798560583369	55.1251640500284	0.1047889911041594	119.92071382640091	2.33403326473416	0.3550624649244112	16.62883575540668	13.033178182594394	14.867502939302543	0.1021	106.44444444444444	67.0	252.0	255.0	10381.32154044592	1.118343580727584	0.5951309130086226	1.1064956223621432	0.5851823376843108	0.4494814453941284	0.4511444298969856	0.1403419187362438
field0006.jpg	parasite_005	207	38.471875	41.609375	320	134.04772721475248	0.0075531964265072	0.0236089375092685	0.026132874334101	0.0039007255382414	0.0154743310417189	0.0049232840637742	0.6228169915685832	0.6204995897464918	0.6203315980081485	0.6253050376301494	0.6211971975441377	0.6503092816319601	650.7938829787232	6616.363031914894	10885.452127659571	0.7873139294819397	0.7872435820754651	0.7874395359146757	0.9449588429283804	0.9269026966057694	0.9350982187120648	16.246350198356875	46.34168795730633	0.223790132048836	56.15247866075217	2.85243684836938	0.3457103594383526	24.23237636179453	2.0376570838736923	14.12818282457993	0.1499	102.65208333333334	68.5	12.0	255.0	10067.216453993056	0.4709953002929688	0.1353446828872301	0.0021708023027103	0.0042937946196404	1.6214379746368063e-06	0.0013118482546864	1.3008411824631552e-05
field0007.jpg	parasite_001	92	47.46	57.75	100	81.24873734152916	0.0049642902009529	0.0115070679376961	0.0102753850310536	0.0031022759308137	0.0054280695033072	0.0026004920908193	0.56765	0.5642375000000001	0.5645375	0.5704625000000001	0.567075	0.5757125	765.025	8336.615000000002	14000.19	0.7500919909957033	0.7500078475808651	0.7500543853887974	0.9309701425756188	0.987178762128098	0.9569217871933796	8.989540095853512	47.28215909690506	0.190360406291934	66.01357319592796	5.259686101040283	0.5819433094468219	16.030564800499867	1.1683696065376985	9.195877785217492	0.1572	109.30666666666669	69.0	248.0	255.0	10340.405955555554	1.447759	1.813719970081	1.6842217598304725	1.5050672091661206	2.39568040443013	1.9994915936184088	0.052585292078965
field0009.jpg	parasite_001	225	47.63920454545455	43.85795454545455	352	124.53300858899108	0.0078473001928342	0.038524431207217	0.0362538971738878	0.0083251487401443	0.0342948962540025	0.0068463146739623	0.430832253772627	0.4269380546121557	0.4270878315029431	0.4356970849915776	0.4272512244747112	0.4338297367427999	638.3658777120315	12088.714003944771	17889.951676528603	0.6532822290454783	0.6528700950563004	0.652881926745641	0.7902059334259489	0.9842222171652628	0.8660658675659331	23.91922852446054	31.779944972510425	0.2852223585665994	44.05815405745944	1.3286358688371271	0.2551929430806333	15.851437559860956	1.4839792523903328	10.29463537739311	0.0107	104.59469696969695	58.0	249.0	254.0	9828.165274908171	0.2809116469568816	0.0060436105521174	0.0140655577357385	0.0044075598443187	2.8865144718610968e-05	2.517000207045452e-05	-1.926526285944901e-05
field0009.jpg	parasite_002	233	47.03821656050955	44.1656050955414	157	54.97056274847714	0.0064288190929236	0.0204564046584102	0.0201121700161724	0.0050673616044893	0.0140364465848651	0.0053755453689846	0.1205370883348722	0.1024161280393967	0.1023391812865497	0.130309325946445	0.1073791935980301	0.132925515543244	1363.4780701754385	24027.02631578948	36502.44298245614	0.3118486119688101	0.311423290790723	0.3114165586439349	0.7971257153730062	0.983338995931371	0.8680572779178939	10.827745472207976	21.55968580782305	0.6529037311499006	19.246896617097217	1.9911518850494965	0.3922042040295527	11.842505870315106	3.151457269944685	7.475716602338236	0.6269	105.22929936305732	59.0	248.0	247.0	9994.635319891277	0.2317118328594614	0.0191456554051702	0.002645505019287	0.0002767587324135	2.8428441289208567e-08	6.939972976562673e-06	2.351008625499689e-07
field0009.jpg	parasite_003	214	49.50454545454546	41.44545454545455	440	132.1543289325507	0.0077676617816769	0.0309654365244644	0.0328789931829957	0.0059383569734885	0.0210485360421631	0.0064170947393332	0.3340270329296998	0.3231362081098789	0.3234079933995	0.3360149481909291	0.3265451721711277	0.3744085029969183	1331.7221674876844	13374.313300492611	22006.210837438422	0.5666811053024482	0.5665222186501488	0.5675629032452181	0.8593353675540725	0.9038514577812988	0.8947255853138909	23.845508584603834	34.036319706815526	0.3165918663185269	39.69265149002912	1.4273681597544758	0.2575497903226998	20.187663912940884	1.3513155527192249	12.401724139986406	0.3415	101.9431818181818	68.0	253.0	255.0	10003.842983815426	0.2453237697220135	0.0070203161050149	0.0030782905913582	0.0012166814419548	1.1316011602765006e-06	5.360284369094049e-05	-2.0648720066089347e-06
field0009.jpg	parasite_004	222	49.76502732240437	44.37158469945354	366	106.42640687119284	0.0069609047466601	0.0258897825927859	0.0301442052145898	0.0049042851548107	0.0177776123256398	0.0056186552118594	0.2086667428745618	0.1944873113854595	0.1930441243712848	0.2247608977290047	0.1970545648529187	0.2172496570644718	1177.0277777777776	19764.40586419753	30208.603395061727	0.4355148837358988	0.4352027904129933	0.4364606193405768	0.9179157893476764	0.9720843724619802	0.9580762036659368	16.804477206608027	35.18045606905696	0.4060618132365103	30.94694010795816	2.0935168429531954	0.330561343780361	20.476901063811816	2.8313801942722754	11.500519027286735	0.1229	106.908014571949	62.0	14.0	255.0	10159.578970375014	0.2595722239436911	0.0266105475521267	0.0035076421607427	0.0008113892570445	1.2359140360484403e-06	0.0001136312630854	5.88412586353175e-07
field0009.jpg	parasite_005	209	41.63342318059299	52.53369272237197	371	145.84062043356596	0.0069073498302123	0.0259855149046117	0.0268893557296123	0.005835285569952	0.0220496983432517	0.0052009505861507	0.4594503741124065	0.4533401190311461	0.4531306067023619	0.462887001714405	0.453671586297581	0.4718631978304529	827.5968169761273	10980.594164456234	17413.559681697614	0.6721199375422816	0.6719834697518182	0.6729870425332626	0.9437482668702626	0.9600961224941416	0.9664016259480456	18.08089929593553	43.069325148891686	0.2191930436554754	57.33015247559961	2.382034457687256	0.2953177586659462	27.063539302806674	0.4883851966437799	12.867389564159708	0.2802	106.89128481581312	66.0	15.0	255.0	10173.246941116544	0.3675683436877892	0.0662652931287079	0.0145533760000401	0.005901273090557	5.4640180191036e-05	0.0015050624166473	-2.3116639655956512e-06
field0010.jpg	parasite_000	169	55.66071428571429	50.88095238095239	168	65.07716446627535	0.0071154651339959	0.0191861562480035	0.0182514444763025	0.0043489511020597	0.0134696396762898	0.0033989437140532	0.3445392930948927	0.3377177279037192	0.3378684807256236	0.3492000678387699	0.3400920848487133	0.3548407359250256	795.5588972431076	15047.135338345865	22549.92230576441	0.5792367942366822	0.5789591739413655	0.5789552561701297	0.9189860741120084	0.9920579498156198	0.956517773955636	13.944497805790524	19.33554600265912	0.4984962578203509	25.20855556530149	1.3866075546033605	0.2971172170950886	9.620138410100669	8.62727078077026	9.029738852813416	0.3158	108.88690476190476	61.0	251.0	244.0	10135.401892006805	0.2114257285255372	0.0044550817622467	0.0040372794528099	0.0001884055828665	-7.680288215967075e-08	-6.5872012381130686e-06	1.452642836576544e-07
field0010.jpg	parasite_001	233	54.73875802997858	60.84796573875803	467	203.533008588991	0.0064055760701718	0.0239307249184946	0.0256918640098882	0.0046991721218446	0.0145411755445833	0.0041973923135548	0.5729800338802749	0.5687958422913435	0.5683237309423455	0.5750198901349399	0.5695020538240461	0.5881267068641078	608.9127906976744	8349.130021141651	13133.04175475687	0.7532829699696045	0.7531810029142001	0.7533798226301334	0.9535374565678416	0.9568897217686612	0.9564403718273058	31.787225383311963	56.33745848987228	0.1416631974581036	88.70596485072014	1.7723301675599843	0.276797650073746	40.26629119927646	1.4602481487711805	17.670020312569946	0.2063	104.72805139186296	64.0	12.0	255.0	10318.510626395646	0.5600022653463	0.0838364071202255	0.1152791117157395	0.0876578866698026	0.0079606849055852	0.0239297553427313	0.0037781350329015
field0010.jpg	parasite_002	251	46.5078125	59.47265625	256	121.8050865276332	0.0066922029571942	0.0259669606130767	0.0290462818512442	0.0046991721218446	0.0235253232969148	0.0059078393953635	0.5048124081632652	0.5013198367346937	0.5011709387755101	0.5071059591836734	0.5015679999999999	0.5059539591836734	405.51542857142863	10391.316571428571	14766.528	0.7077072261318107	0.7074368273318257	0.7074343961590358	0.9516010021598014	0.9939516611612338	0.9737616611551878	17.933440819718424	42.73322783165965	0.2168298054224816	57.95499650001644	2.3828794630795573	0.3508328679029757	23.56864526992025	0.9750365678395638	12.641361946506256	0.4645	107.72786458333331	57.0	23.0	242.0	9714.23974439833	0.5243498682975769	0.1349199902060469	0.0069779966393272	0.0042179063585836	-2.270889025595576e-05	0.0014042782218244	2.816510387043677e-06
field0011.jpg	parasite_000	143	48.177121771217706	44.85608856088561	271	115.42640687119284	0.0068142732696942	0.0231403823576905	0.0252752091525485	0.0046991721218446	0.0152477688055952	0.0061509485662003	0.3586593204775022	0.3501652892561983	0.3499357208448117	0.3628787878787878	0.3519421487603305	0.3599173553719008	922.2303030303028	14526.77575757576	22593.13333333333	0.5896342360117993	0.5894055580001997	0.5894014453236125	0.8704630941590518	0.9927446261650508	0.9167702210062646	18.27018815847128	28.97017365685421	0.2556046801951192	49.16330407082714	1.58565272593658	0.2509839337646777	15.7397305934756	2.9050423035154744	8.904442135227843	0.0232	105.64821648216484	61.0	9.0	249.0	10301.231721911316	0.2705421441545743	0.0135898374334157	0.014976004039647	0.0046772628680209	3.546452241767552e-05	0.0004712321244151	-1.6573008708042763e-05
field0011.jpg	parasite_001	146	51.328125	43.36197916666666	384	109.8761543394987	0.0057522441935208	0.0215441020495346	0.0208884158779537	0.0036650935831975	0.0093946395729601	0.002927678124109	0.1609888888888888	0.1370555555555555	0.1371	0.1713333333333333	0.1455944444444444	0.1887833333333333	1700.8	21870.181666666667	35151.361666666664	0.3602607386467003	0.3600222020725194	0.3603903867775687	0.8918286994634271	0.94229543242592	0.914376630964956	24.195167755379025	27.94010984884375	0.3997000355947099	31.439503365722214	1.1547805797970612	0.2542872929690782	17.205389759039658	0.5323549727325148	10.673229830391524	0.3235	105.96006944444444	64.0	253.0	255.0	10424.718891661842	0.2223398243939435	0.0010098367702724	0.0011528402197269	0.000343166093989	-2.146052056802149e-07	-1.3164693275956126e-06	2.3097225345910545e-08
field0011.jpg	parasite_002	175	46.255319148936174	47.6950354609929	141	78.31980515339464	0.006826282966698	0.018166071513543	0.0182945019213833	0.0048012137512742	0.0135008141006027	0.0045235468928967	0.4998411129157546	0.4965662735682509	0.496557446508015	0.5022332462396725	0.4973960172304217	0.5015976979026906	351.5420168067227	10844.100840336134	14903.277310924368	0.7041920490772159	0.7037896276987681	0.7037874346528681	0.9270289621223904	0.9899684782435691	0.9602718987890212	10.588264577004214	31.59803170493235	0.2888589178955274	43.50348850543051	2.9842502966498907	0.4034488038248495	15.097088559838909	14.204371900748557	14.608751838521847	0.2372	104.98581560283688	53.0	17.0	240.0	9794.935969015643	0.4922637209124788	0.1543501598991627	0.0372835403501843	0.0101196051288167	0.0001769205136163	0.0035677702521812	8.565353152011255e-05
field0012.jpg	parasite_000	165	46.05	55.09	100	53.76345596729061	0.0049627663748098	0.0118696171802756	0.0122227868125016	0.0033684261359282	0.0088955257781374	0.0049207301275234	0.3407480458762509	0.3324567170721016	0.3326393454598582	0.3513770180436846	0.3387391336109284	0.3475418219007962	390.465811965812	14756.44017094017	19798.08547008547	0.5733072629390966	0.5726619552297495	0.5726588388412074	0.9694133523772942	0.9946789439732524	0.9878169930647266	7.756367435341529	20.579338284016163	0.4347459134544315	28.90509197546795	2.6532185917659548	0.3827755845259748	11.859480152009237	0.3210875913291745	6.489503802029343	0.4524	106.04666666666668	55.0	244.0	227.0	9092.384488888889	0.3022939999999999	0.051570983236	0.000720461549996	0.0005720436245368	3.660503900769602e-07	0.0001230487771273	-2.9526285857484974e-08
field0012.jpg	parasite_001	258	45.19634703196347	51.0958904109589	219	94.42640687119284	0.0078852980107613	0.0248241496903488	0.0252749151888171	0.0050863605134529	0.0171206635463121	0.0053029915435732	0.5041894249192143	0.5010509308244445	0.5010187594726758	0.5063913752180503	0.502226972461323	0.5066594698161229	778.2887700534758	9613.47192513369	15688.39973262032	0.7073643553145701	0.7072281976616133	0.7072247481735756	0.9077400444409636	0.9923080956194702	0.9456529828749468	10.413101803331609	39.78698618932409	0.3086505466972619	40.713910112347286	3.8208582745819775	0.4213544442456394	20.580451899040337	1.1044011115562284	10.946524470938837	0.3507	110.2557077625571	68.0	15.0	246.0	9904.893517649756	0.482716027167812	0.1770938681859156	0.0111152304262679	0.0014113179610763	-1.5552882843608011e-06	-0.0004439750247516	-5.369076369385974e-06
field0014.jpg	parasite_000	163	46.84408602150538	52.68817204301075	186	109.1482322781408	0.0071765002902459	0.0194054280758093	0.0211710543979762	0.0041858736443934	0.0166990053474193	0.0048927664856492	0.5756264684523046	0.5737126746123286	0.5735520526293306	0.5785723439702678	0.5740646759793241	0.576952454184288	529.467973856209	8057.418300653595	12607.513725490197	0.7570012699627319	0.7568700969176496	0.7568674540647871	0.9492915306202202	0.9942022777703604	0.9736773362750792	9.562654330665708	50.53464844641975	0.1961956596121135	64.05019682496227	5.284583829864504	0.4629909929978807	26.23041808554937	2.0763529067621813	11.905474403308292	0.2201	109.59498207885304	65.5	19.0	244.0	9692.56355904986	0.8888424232026327	0.684570706681833	0.2617248604119925	0.288708407500311	0.0793461196160918	0.2375216668455641	-0.0015786856245631
field0014.jpg	parasite_001	253	52.98507462686568	54.654228855721385	402	146.5330085889911	0.0073465632636914	0.0261059746518814	0.025388217581972	0.0044520225055962	0.0174894874639101	0.0052314681642757	0.3657014590347925	0.3553984287317621	0.3555800428527702	0.3667911437608408	0.3574533210896848	0.3759228650137741	1524.0424242424242	12760.664646464646	22618.002020202017	0.5940600382554234	0.5939540629732197	0.5965359108890342	0.8542048005125545	0.9632157937203534	0.8908590071994406	22.73730959931305	34.82756037230768	0.2352691503055028	53.4127428013466	1.5317362074077538	0.2376772353729196	25.464923295824786	1.8808547925480523	12.78274584731564	0.2517	106.8971807628524	72.0	253.0	255.0	10334.7788146058	0.2689589877645755	0.0117082935495971	0.0018173189257143	0.0008632254303026	4.2443142472819605e-07	9.301493112855576e-05	-9.943989181731183e-07
field0014.jpg	parasite_002	274	48.79365079365079	41.15873015873015	126	77.01219330881975	0.0065280963974078	0.0163547399197851	0.0169280399342681	0.0041058395791798	0.0108442149442116	0.0043604697712212	0.5047951271727495	0.5003287310979618	0.5000896539358077	0.5065773387451709	0.5013393754652495	0.5064578001640938	624.016317016317	9857.820512820512	15336.167832167832	0.7064586908312844	0.7063024768466921	0.706299352931843	0.9447060873985448	0.9950912494290702	0.9634229666034586	7.2106662161505	38.24069115504863	0.2669693625864501	47.0704596685319	5.303350620972702	0.4965537210672995	17.472593122992812	0.6135430423133267	9.524445432962628	0.3587	109.14285714285714	63.0	246.0	244.0	9771.48752834467	0.7511627813970975	0.4894145865775778	0.0126578075327603	0.0038970241447275	2.4172538129322656e-05	0.002004640689456	1.2838201381962812e-05
field0015.jpg	parasite_000	193	47.7239263803681	52.4478527607362	163	71.14823227814081	0.005576618964573	0.0166738720940977	0.0146449683878979	0.0031327935089387	0.0081102465483015	0.0036230573359111	0.2288	0.2142222222222222	0.2159333333333333	0.2456222222222222	0.2250666666666667	0.2610444444444445	1474.1166666666668	17998.556666666667	29584.06666666667	0.4568814092815856	0.4566835545290094	0.456743208352857	0.93913534805476	0.9862172122881612	0.9580929426320712	10.622823552690544	23.644153999524285	0.4046403987264498	31.055650038676568	2.2257880762347506	0.3323224378518899	14.830207835703169	3.2368727864403644	7.908584652982974	0.1289	107.57259713701433	64.0	245.0	255.0	10076.531028224204	0.2576266865739328	0.0292716461534147	0.0022674757963693	0.0002562858824728	-1.4309876816736776e-08	-1.1890909761104034e-05	1.948454478021373e-07
field0015.jpg	parasite_001	210	42.73333333333333	51.25185185185185	135	59.79898987322333	0.0050368440263643	0.0139965833861887	0.0130635273158127	0.0023953760340747	0.0045160666530946	0.0021292244851304	0.233536	0.21808	0.219072	0.260736	0.23856	0.286048	1682.2479999999998	17560.98	30030.923999999995	0.4601814321116896	0.4600166373468964	0.4600097175658202	0.964360496250752	0.9956862251735836	0.9784353725832244	7.179394426876455	27.08764820426637	0.4744122959349978	26.48829029524346	3.772971171894704	0.45297835735509	14.226627446348743	1.7947132364790332	8.042665996149854	0.2153	110.47407407407408	70.0	249.0	243.0	10140.8814266118	0.3635575877660925	0.0997498115464306	0.0018537640282555	0.0010178642949643	1.3675097766832347e-06	0.0002811880646511	2.912300836193256e-07
field0016.jpg	parasite_000	120	52.87323943661972	50.3943661971831	142	84.11269837220809	0.0065296202235508	0.0171715409025369	0.0182336704517904	0.0040943209100184	0.0141638430376552	0.0050863605134529	0.5911518789045542	0.5889139643173955	0.5887252245329363	0.5926887600065788	0.5891674148850978	0.5920308670436069	356.70607553366165	7861.256157635466	11448.057471264368	0.7670467891388485	0.766837799718924	0.7668356428824337	0.9483384143910928	0.9932760985623796	0.97464946173677	15.997332943325429	24.690515220114253	0.2522174190890799	49.82356357362014	1.5434144746244025	0.2935408766801888	12.878956912142382	1.2528602493472618	6.541011127772991	0.037	105.8262910798122	59.0	21.0	238.0	9377.955740704005	0.3809578358865752	0.024236525595171	0.0693878919410376	0.0152250414252316	0.0004901768561496	0.0016039814746504	6.789649934070752e-05
field0017.jpg	parasite_001	215	46.22307692307693	57.469230769230776	130	64.62741699796952	0.0061172368832785	0.0150128076660423	0.0162203579777414	0.0045465842312196	0.0103232177600039	0.0041248384881434	0.3692402366863905	0.3630485207100592	0.3628213017751479	0.3803550295857988	0.3663810650887574	0.3753183431952663	1040.7446153846154	14206.993846153848	22737.332307692308	0.6001917389563013	0.6000112867338074	0.6000070694179055	0.8098953139522885	0.9911299396305168	0.8646398744506697	7.8139281779850975	30.698164755058222	0.3911286411750611	32.12848482945723	3.928646905348709	0.4750021922742589	13.778505177019348	0.4504377304776641	7.605891717684012	0.5476	106.27692307692308	62.0	8.0	249.0	10556.784852071009	0.482420573509331	0.1795314049849497	0.0055710028671966	0.0033378394421623	1.43924588685133e-05	0.001411351047028	-1.6877140445651778e-07
field0017.jpg	parasite_003	214	49.01595744680851	47.50797872340426	376	102.94112549695429	0.005896320726202	0.0226413592578529	0.0210649481559674	0.0044330235966326	0.0153760844916679	0.002927678124109	0.1528682002314814	0.1286832079475308	0.1294548128858024	0.1740873360339506	0.1385392554012345	0.229540412808642	1825.083333333333	20644.67361111111	32726.5625	0.3474793547029789	0.3472567022275444	0.3488497539228363	0.8555363385985723	0.8055720520787127	0.8540440313308356	20.87462600906115	28.577446143673303	0.4458819424547443	28.18317903877577	1.369003982694998	0.2776096142888862	15.62384589514076	1.0428329553248692	10.673236179917758	0.5479	97.79698581560284	63.0	253.0	255.0	10187.321373893416	0.2081815889482581	0.0040091550011593	0.0015444017627742	0.0001937325430015	-9.202430436108552e-08	-1.1713150683434752e-05	-5.2547350994473166e-08
field0017.jpg	parasite_004	273	44.25907990314771	46.83777239709443	413	113.2193000900063	0.0052314681642757	0.0161543824648504	0.019058785882259	0.002897160545984	0.0096657006236345	0.0031938286651887	0.1514439595374972	0.1247766705303637	0.1235475481082146	0.1829655041865361	0.1341532668984885	0.2378040716625048	2464.2962962962965	17625.621578099843	29040.02737520129	0.3351288437891188	0.3349904151276797	0.3481475274182718	0.9106071574079858	0.6607598328605065	0.8431064935786463	23.11760896676045	30.80366238339471	0.4048731569964739	31.03779639920315	1.3324761409229482	0.2720707720230263	19.110036720514746	0.6557377957195886	11.68982500111623	0.6122	88.86844229217111	68.0	253.0	255.0	9531.389472230529	0.224468744033022	0.0039335708323918	0.0017965006701236	0.0004933001228063	-4.133722007385785e-07	-2.921794858373428e-05	2.116109157578155e-07
field0018.jpg	parasite_000	224	56.38926174496644	49.06040268456376	149	80.35533905932738	0.0062224706014218	0.015927691527617	0.0175688463770643	0.0045771018093446	0.0107597104613269	0.0045655831401832	0.3834635416666666	0.3772243923611111	0.3768310546875	0.3871663411458333	0.3793538411458333	0.3882242838541667	947.1354166666664	13150.3359375	20904.627604166668	0.6121749789049977	0.6119910042162676	0.6121395070752991	0.8594713214924913	0.9869182397548664	0.9054031225414804	17.45019490488901	23.097427307203425	0.2899790725853041	43.335439700264864	1.3236200187501763	0.2874411031997549	15.883866870519814	0.5145160448392018	7.746138234508924	0.1283	106.62863534675616	63.0	19.0	254.0	10072.891171068371	0.3515102560529198	0.0092254933959778	0.0095388523317088	0.0059621566398757	-5.0153653256142266e-06	0.0005715596237421	4.468218337534e-05
field0019.jpg	parasite_000	171	50.32196162046908	27.191897654584217	469	270.8883476483185	0.0062540199697367	0.0267916012606109	0.0229154736777417	0.0046991721218446	0.0157984626217499	0.0044635411747576	0.7459125884887658	0.7448160117643038	0.7449115967306181	0.7462157586949832	0.7450866933415411	0.7475744673574776	341.1128654970761	4666.442105263159	7491.263742690058	0.8629267227458837	0.8628695708067537	0.8628738519100747	0.9514869494124902	0.9964111419202262	0.9661798879886938	46.45869825564153	72.93790939832581	0.080315997680389	156.46161384144187	1.5699516374088007	0.269254510323263	43.71556056598217	33.71588638259211	38.32362445485876	0.0443	108.8322672352523	64.0	249.0	254.0	10143.566748448842	0.9965817258804816	0.1775041085458928	0.7547735487756949	0.3471138098002846	0.17739253888758	0.110217351504396	0.0099406865160555
field0019.jpg	parasite_002	245	53.33687943262412	46.677304964539005	282	100.35533905932738	0.0068273157649987	0.0238610326527645	0.0247140436553891	0.0036956111613225	0.0156169566494097	0.0036650935831975	0.4453365764114599	0.4411485521055029	0.4409173114996525	0.4508178352168024	0.4422876262009881	0.4504609824299962	586.6105137395459	11489.69414575866	17138.875746714457	0.6633204555290734	0.6630923353434433	0.6630890789092672	0.9548907104052788	0.9940957219692024	0.9773426914190464	17.432751096864852	30.293485866941325	0.3518665697339198	35.713454176285666	1.7377340901970078	0.3018622242811877	23.112533464389248	15.388929250423065	19.109927616438853	0.4478	107.95271867612291	60.0	17.0	236.0	9639.1183318523	0.270743815774782	0.0185057958988542	0.0039639475234097	0.0026740639470776	8.495388890424487e-06	0.000148981006721	1.9036385504997909e-06
field0020.jpg	parasite_003	187	46.114864864864856	52.7972972972973	148	72.04163056034261	0.0069451578302433	0.0183656560661884	0.0195158248362388	0.0048202126602378	0.013999236114034	0.0060403969228617	0.3033384773169492	0.2964180620920358	0.2960921699623307	0.3152047848632691	0.2988334978769086	0.3081885190119717	953.1145510835912	15002.34984520124	23327.91640866873	0.5420627341842257	0.5418096979005601	0.5418047111982628	0.9322317019295756	0.9918574070745908	0.9622463637311142	12.546684503051	20.47236176459597	0.3583476094474353	35.06754414724926	1.6316949517314847	0.2841740477743374	11.860038046173148	3.430262940295012	7.468337741354066	0.1916	107.9662162162162	63.0	19.0	246.0	9532.911020818116	0.2434699696957732	0.0122134517421696	0.0076089490716538	0.0003294311568098	7.990606911438665e-08	1.0005032701077176e-05	-5.154087734696907e-07
field0020.jpg	parasite_004	173	60.03030303030303	49.03030303030303	132	73.24873734152916	0.006397063704148	0.0140972029924845	0.0168722490472987	0.0038702079601164	0.0103280100866155	0.0052419563873232	0.6181543423469605	0.6162960827032338	0.6158849160579264	0.6219242599000384	0.6168674441454141	0.6183786150625827	452.0882352941177	7108.790849673202	11069.633986928107	0.7844400742934482	0.7843202782490614	0.7843179464487786	0.9652984339086336	0.9956099061866498	0.9833841756623906	10.852019706936469	42.40095101716433	0.3091601502884398	40.646799410063096	3.9071944358949335	0.5788625518480393	22.84208980999821	0.5423039233258982	10.890019508296811	0.4041	109.76262626262628	66.0	19.0	241.0	9605.186077951228	0.9070108801513762	0.6328039148144178	0.2221236831642773	0.2452998742021446	0.0571494882745025	0.1870436908568214	0.0035389224466162
field0020.jpg	parasite_008	203	48.2032967032967	50.634615384615394	364	237.4386001800126	0.0071734949952345	0.033715501003766	0.0328795957034987	0.0057637628626822	0.0253155266336564	0.0049653203110607	0.7910176234384296	0.7904593619869126	0.7904712596668649	0.7912769556811422	0.7905253569303986	0.7923787923854849	194.3765243902439	3778.6524390243903	5634.236890243903	0.8891016099638259	0.8890277492269747	0.8890311625074508	0.9678742423590436	0.9929700068449742	0.9798616383903176	27.33268160803552	86.35357743289646	0.0811350673915659	154.88211224023044	3.1593525535200118	0.3636880328953592	32.64533248851627	15.984221463976128	24.63836458749031	0.165	110.20970695970696	63.0	244.0	255.0	9661.9880742731	1.4086565623876184	1.3273480404117972	1.1995797631328946	0.5304202071755346	0.4116211322581483	0.4008809640033891	-0.0978927895378919
field0021.jpg	parasite_000	203	47.8258064516129	44.49032258064516	155	52.627416997969526	0.0068378016358595	0.0194184220439082	0.0196838998050408	0.0043909873493462	0.0133399270435261	0.0043719884403826	0.190711741760416	0.1786138278025892	0.1782181016450902	0.207530103454124	0.1816100401379388	0.2226242297473005	1370.0902255639098	20995.191729323305	32175.988721804508	0.4175908685761156	0.4173153165415189	0.4195294712798885	0.7802816729243717	0.9094056224926004	0.8527403686760088	9.544949726494414	22.16755490327857	0.7032624871584986	17.868677547601102	2.3224380995687115	0.4212168517435285	12.085730285355696	3.1900406749537766	7.691267597503339	0.6043	100.36129032258064	56.0	5.0	255.0	10733.830759625387	0.2348816756738613	0.026052878962831	0.0003516626240815	2.597952782075197e-05	-1.9703953416032804e-09	-2.757745282911972e-06	1.5112166590959783e-09
field0021.jpg	parasite_002	238	53.09670781893004	50.0329218106996	486	208.4386001800126	0.0060299097078635	0.022550841886598	0.0268909255027996	0.0036956111613225	0.0136109181561494	0.0049653203110607	0.7014232223683349	0.6997492571254204	0.6997969355061354	0.7024585243495761	0.7001819951903864	0.7441550846041513	484.52628032345007	3540.626010781671	5125.51819407008	0.8363118142433322	0.8362729247210176	0.8393858292325651	0.9547085703278386	0.6758782797430098	0.8085093098434261	40.18603672071449	52.02177685310528	0.1405690913396661	89.3963992695538	1.2945236977372758	0.2495784216943407	38.86676921652136	1.9045488492830456	18.288495932307203	0.1923	70.91289437585732	56.5	1.0	255.0	7933.677597795428	0.5557076664445593	0.0196976214463102	0.2059502633346158	0.0338673067256544	0.0028046398787097	0.001881547036034	0.0003664143151375
field0021.jpg	parasite_003	263	53.673684210526325	44.94210526315789	190	85.97665940288702	0.0065916878420594	0.0229130839556596	0.0227826802156026	0.0053830256087868	0.0181305243861051	0.0045961007183082	0.5211914848919856	0.5176770771331537	0.5177120899128181	0.5223600364132908	0.5182153986204965	0.5787524946605511	690.266272189349	7932.3949704142	11829.596153846154	0.7190715672048564	0.7189566098725821	0.7198227689034168	0.910400153292152	0.8067901698217937	0.8750623095895693	17.6799746202052	27.511874926508305	0.3229998580863632	38.905189274105474	1.5561037567931184	0.3199923690636493	17.256045648937434	2.372620862444664	9.830352871314002	0.4324	89.18947368421053	59.0	0.0	255.0	9363.8237488458	0.3518041988628079	0.0213622993720746	0.0250378863410976	0.0017905038234825	5.257611122996971e-06	-1.6248590257917346e-05	-1.0774023457511733e-05
field0021.jpg	parasite_004	278	47.60869565217392	56.03726708074535	161	52.627416997969526	0.0055081035685208	0.0155670410479723	0.0144846342268645	0.0033148712194804	0.0092944140894609	0.0036230573359111	0.1426388888888888	0.1215277777777777	0.1210763888888888	0.19375	0.1418402777777777	0.2660416666666667	2559.883333333333	13592.358333333335	19969.85	0.3293574256687853	0.329243736090107	0.3651423271723706	0.6731079192842874	0.4117531500521493	0.8061024383158653	10.363844471342189	21.09385927381516	0.7304855511775372	17.20276409862218	2.035331515456769	0.4008150214674037	11.059190424603411	3.972766440105055	7.555662256612668	0.7889	66.71221532091097	55.0	4.0	255.0	7684.755689295252	0.2144255323329534	0.0171697100456681	0.0009201579192839	8.802313664461352e-05	-1.0785314914156458e-08	-6.791076488795025e-06	2.2610474660871627e-08
field0022.jpg	parasite_000	258	50.55462184873949	46.94117647058823	119	63.38477631085024	0.007505406089493	0.0152820214134712	0.0163358097801768	0.0040943209100184	0.0129842262306433	0.0045655831401832	0.4933425160697888	0.4909958167533925	0.490702479338843	0.4972196714620958	0.4917610447913479	0.4965054586266708	811.1717171717172	9613.141414141412	15793.606060606062	0.6996429251404837	0.6995043988841588	0.6995006892592074	0.926889252448197	0.9891841800425384	0.966111761859036	9.98664908752843	23.86014662741765	0.3722090267767496	33.76159552921446	2.3892044687156155	0.3764333964105709	16.836144435457218	7.659148441969489	11.670887084980082	0.2727	111.5238095238095	70.0	14.0	243.0	9704.12058156596	0.3513864270374487	0.0608237447962527	0.0218335996835947	0.0172086506402199	0.0003331902236311	0.0036336262261322	1.5846950523632613e-05
field0022.jpg	parasite_001	250	53.9245283018868	47.66981132075472	106	44.38477631085023	0.0080017492760577	0.0160473722547541	0.0167024092089935	0.0042879159458097	0.0150500932645511	0.0050853300673389	0.2204076265614727	0.2120973044049967	0.2117817225509533	0.2314529914529914	0.2132018408941485	0.2292965154503616	907.4615384615385	17623.046153846153	26055.53333333333	0.4569567393678996	0.4564271350490017	0.4564216515819588	0.9027412293333332	0.9805131593009828	0.961390215057048	8.445686196763218	18.20752869806709	0.6761571710293565	18.58498460532276	2.1558376991374693	0.4102201297703987	9.659691626813451	1.2120243626773832	6.189107619575777	0.3258	108.98427672955977	62.0	244.0	237.0	9124.858243344805	0.2375257763119891	0.0235348317950439	0.0023976156224571	0.0004964463632794	4.120726752441045e-07	4.8185561767437405e-05	-3.515013245713971e-07
field0022.jpg	parasite_002	168	37.236673773987214	49.37953091684435	469	201.2964645562816	0.0074741958316938	0.0329322315703888	0.0338974138798191	0.0049958378891857	0.025294846733319	0.0057637628626822	0.6359068417053524	0.6342738574634802	0.6342277727821227	0.6373063805941185	0.6344593294187796	0.6461788149853029	364.7370708387657	7042.642764015645	10288.133420252065	0.7963197170989543	0.7961834299238195	0.7963857133328875	0.9416402061345082	0.9510208716880528	0.9620864680162746	24.63580558434112	72.20504910246282	0.1454488903066781	86.39715702101995	2.9308986408123547	0.358700036096633	44.562785655697816	3.1063496641379125	19.95184071917924	0.3826	102.76190476190476	58.0	17.0	255.0	9986.620638305074	0.7756519233313593	0.3768634909228036	0.1871695437864483	0.2059911094746794	0.0404354140976848	0.1185151965511438	-0.0009834446788449
field0022.jpg	parasite_003	257	57.41494845360825	56.136597938144334	388	172.23149339882602	0.0116608344404084	0.03899949782984	0.0431646354906458	0.0068883509212487	0.0298381248091016	0.008380621640892	0.5390161950079305	0.5374187024262156	0.5373304798548976	0.5406089444406499	0.5376643975441872	0.5399354172832761	385.1838842975206	8271.646694214876	11840.869146005509	0.7375929119528537	0.7327910333132283	0.7327885014146114	0.9179267434892732	0.9868107535253144	0.9666148854306732	16.41172550811833	44.560786147268175	0.1643676912461472	76.45280236698417	2.715179834394954	0.2587261206873557	29.428388738950574	28.54589262441005	28.941562522104487	0.0741	111.80756013745705	67.0	30.0	234.0	8541.58667823951	0.3632423318647533	0.0764350523740625	0.003835073931714	0.0003552498030771	-2.897882511861988e-07	-8.27780113913576e-05	-2.965840833859361e-07
field0023.jpg	parasite_000	191	59.82598039215687	40.242647058823536	408	191.81727983645305	0.006519134016648	0.0266223944777383	0.0288028569930765	0.0051473956697029	0.0157619681703017	0.0064286134084947	0.4277991777584877	0.4192045235339506	0.4195436077353396	0.4279544029706791	0.4216218171296297	0.4752800081983025	1113.0529513888887	8587.006076388889	13149.633680555557	0.6459619308931344	0.6458620134322268	0.6477733737379966	0.9254036931566172	0.7256726170455376	0.8569597379750027	34.55153982469284	37.44250258230327	0.139346020730154	90.18105108788264	1.0836710251490544	0.1951987986391395	21.091543847195425	5.38792021281154	13.287800881178317	0.1704	84.89460784313725	66.0	1.0	255.0	8682.715199682816	0.397633257335037	0.0010165244325176	0.0083556296585455	0.0044812379051479	1.594250822353553e-05	0.0001271429131298	2.2310515748471245e-05
field0023.jpg	parasite_001	163	41.70703125	49.24609375	256	108.18376618407356	0.0061624672353617	0.0231812783057113	0.0244681977224638	0.0036956111613225	0.0131682863665062	0.0041363571573048	0.6145891179601092	0.6126006525059002	0.6126006525059003	0.6172182308297468	0.6133483155166829	0.6808751561849229	653.2568027210884	4950.452380952381	7273.4132653061215	0.7823916818632415	0.7823330914753973	0.7829789120681051	0.9689805485336666	0.7000656224545279	0.79049474316539	27.022676274012422	33.805438642823084	0.2748689203211894	45.71768463191522	1.2510026135099586	0.3124816211824561	14.221340318144629	0.9281173378944274	9.594454530760135	0.3497	79.74479166666667	62.0	0.0	255.0	8203.882785373264	0.4572833776473999	0.0101461674040734	0.1002740563993161	0.0721211514283303	0.0058318299096039	0.0045841997120605	0.001898973421899
field0023.jpg	parasite_002	280	56.13385826771653	50.69291338582677	127	54.2842712474619	0.0061234376272447	0.0174252561622973	0.0174402594417905	0.0045771018093446	0.0134293053689699	0.0051168780915779	0.3419111111111111	0.3348666666666666	0.3349777777777777	0.3494444444444444	0.3362666666666666	0.3462444444444444	815.18	14256.943333333336	21572.67666666667	0.5769331845138186	0.5766803113301956	0.5767666843794752	0.9429453601616304	0.9780433568463658	0.9678791533204888	8.471600404023846	23.41569411142944	0.5415836703321821	23.203008699748175	2.7640224980757404	0.4313531999846872	12.845130380492355	2.713692830626287	7.278918512176257	0.3919	108.83989501312335	63.0	19.0	254.0	9732.008487128089	0.3051489882507324	0.05499549344218	0.0032119985945184	0.0010578098955919	1.7401915974199204e-06	0.0002086647304001	8.795519372293844e-07
field0023.jpg	parasite_003	258	43.43231441048036	60.53275109170306	229	131.39087296526012	0.0081760026599621	0.0282417267319597	0.0265507200355541	0.0067357630306237	0.0229075802767785	0.0060593958318253	0.5502066115702479	0.5477995867768595	0.5478305785123967	0.5509349173553719	0.5483109504132232	0.5515237603305785	364.9897727272728	8521.052272727273	12211.603409090909	0.7401082708018009	0.7397806996611325	0.7397783261050345	0.9208720272610303	0.991469231278002	0.9511570244248222	16.788805534486944	51.69141008943679	0.1666920739921539	75.38673143481714	3.078921248045563	0.3934170534288486	27.087440659462214	0.5413022529151577	12.422411785264227	0.1359	106.55021834061137	59.0	237.0	243.0	9015.831175352618	0.8061860994293524	0.4255347015681114	0.3113013292445438	0.1331989381822702	0.027112072881923	0.0862969997137729	0.0007783778403186
field0023.jpg	parasite_004	185	45.431718061674005	48.779735682819386	227	83.07716446627533	0.0070134268648073	0.0246504092384589	0.0250638858917841	0.0060668760716274	0.0219975225418482	0.005743732835577	0.3549018063432052	0.3485284078975005	0.3484036967023734	0.362056290695232	0.3493291850451585	0.3922757823986557	960.3260869565216	12546.721014492752	19106.391304347824	0.5889889631215096	0.5887886679868837	0.5891593868173028	0.9297734772742964	0.8655112262815657	0.8986425295351457	14.497233739111683	29.77139871465566	0.4133066481430817	30.404472492319663	2.0535916886223773	0.3583583877220698	16.99491251532388	0.1898326327862908	9.981777440787102	0.1127	101.11160058737153	64.0	19.0	255.0	9558.134388187016	0.3019014227735239	0.0346589567728131	0.0115979988509822	0.0022360943552562	4.435343169182912e-06	5.3927884384629576e-05	-1.048817854216646e-05
field0023.jpg	parasite_007	212	37.30188679245283	35.638814016172496	371	210.2964645562816	0.0053945442779482	0.0237479965642339	0.0239672272452146	0.0046686545437196	0.0179099133918522	0.0041668747354298	0.7368806350150189	0.7356689814323233	0.7356270985674881	0.7373027081106464	0.7357851916347532	0.7404698785514899	315.323732718894	4763.601766513058	7410.850230414747	0.8575979639133746	0.8575317043358098	0.8575734605083253	0.9704360710433804	0.9794404602069005	0.977211229492856	23.749091985086995	79.22361558476202	0.1054192277862553	119.20378168428957	3.3358587197569363	0.3767234782188143	39.34873592284657	0.0253240286635408	18.343852186103074	0.1318	108.88499550763704	65.0	19.0	255.0	9924.177250157212	1.1523585977827278	0.926069631358323	0.4305819043449903	0.4147627471138201	0.1751712207168481	0.3871853209924321	-0.0061183049072699
field0024.jpg	parasite_000	90	39.84587813620072	44.39068100358422	279	86.46194077712559	0.0065726889330959	0.0224112270904503	0.0242535294492267	0.0041248384881434	0.0182774876500476	0.0051093978517757	0.2068629218639872	0.1941025094658165	0.1940041633201658	0.2145503122490124	0.1965857496434952	0.2560523857135832	1427.093117408907	15260.617408906885	22136.98178137652	0.435490733652162	0.4352712687450841	0.4439082179242442	0.8507958125746203	0.6385014062266492	0.8533260086619573	15.835271901513902	24.99976617733556	0.4689905671595457	26.79450610375331	1.5787393063295303	0.2891418577079813	14.274267603661007	6.267500306833655	9.687947485609852	0.2934	83.8004778972521	56.0	14.0	255.0	9044.446451384516	0.1961792439776716	0.0070280455332749	0.0001599631494578	1.1485672956882596e-05	-3.0468065877239327e-10	-9.094716591245484e-07	3.8671114827383656e-10
field0024.jpg	parasite_001	155	45.10869565217392	49.8304347826087	230	76.76955262170046	0.0074255638585048	0.0250351978829613	0.0267481292425905	0.0066032065112209	0.0209381858295271	0.007243491860155	0.25777162203755	0.2482302246845183	0.2480570944906125	0.2603108648815019	0.2501058017851647	0.2797591566635888	1009.5592105263156	15505.609649122804	22069.42324561404	0.496015156330868	0.4956454885364664	0.4999661623885665	0.8164145043658573	0.7734402410694555	0.8789051998798737	13.225273435705082	25.5259378595466	0.4904104101433147	25.624192216243628	1.930087720578439	0.3325008025685848	14.795070156173413	3.5554503741262846	9.34753153231982	0.3562	93.33478260869563	55.0	69.0	255.0	9442.321253938248	0.2245873263746198	0.0167776862468532	0.0023738258241348	0.0002100831088877	1.2302818493619726e-07	2.4703914866804134e-05	-8.291066240584175e-08
field0024.jpg	parasite_002	187	48.22463768115942	45.10869565217392	138	50.04163056034261	0.0072038220833639	0.0199989209532597	0.0199499305738231	0.0053335091216982	0.0158651778496005	0.0060318848928697	0.2085102198036355	0.1979216181219164	0.1981183104132177	0.2176564113491452	0.1997901948892786	0.2156894884361324	778.7327935222673	20013.526315789477	28328.178137651827	0.4418906039198808	0.4413111891806067	0.4413066388812245	0.8672953008573951	0.9849549280283324	0.9226234766786034	9.025395578607224	21.31022091563139	0.6925099946711722	18.146121660418952	2.3611398226292404	0.4258498509542869	10.744102689374165	2.9948747288569457	7.097497682679294	0.5843	104.62077294685992	55.0	244.0	247.0	9776.269230320426	0.2425648916772448	0.0284869192686782	0.0015715350057132	0.0003442090547933	2.404622868487729e-07	5.390751975374052e-05	7.917061316448473e-08
field0024.jpg	parasite_003	196	49.92207792207793	49.12121212121213	231	103.01219330881976	0.0081000070241079	0.0280546194700121	0.0274698284174199	0.0060593958318253	0.0254069222705338	0.0065611702639344	0.5006826088871272	0.4977303458388586	0.4978053757284831	0.5017623868638973	0.4979717463533026	0.5219291163273195	642.6372924648788	9835.23116219668	14832.12643678161	0.7051953079655624	0.7049925143454658	0.7052971618619819	0.8414263762745775	0.931585569278586	0.8978010748275611	19.053294923324387	26.302253821236487	0.2735549486296852	45.93728125668248	1.3804569722498852	0.2553314610279686	17.5823646958173	15.801582908152405	16.702562103257616	0.2742	101.76767676767678	59.0	244.0	255.0	9913.494366464063	0.28539951393721	0.0079131281845743	0.0166403774136418	0.0032514835313783	1.928305492367075e-05	0.0002174698628211	-1.4148475536656857e-05
field0024.jpg	parasite_005	248	51.25563909774437	54.8546365914787	399	114.01219330881976	0.0080624470658522	0.0289505256307374	0.0276670301200197	0.0049653203110607	0.0217973047474796	0.0041973923135548	0.2214632894577949	0.2082893068469991	0.2075609829730708	0.2340712172442941	0.2102252143460934	0.2692722799178843	1745.9368131868134	17111.41620879121	28461.05357142857	0.4521272908785539	0.4519462119619523	0.452788824085885	0.8435374368102373	0.8904278733484847	0.8776916240260405	23.542181553722703	31.124795663723408	0.3857271058574991	32.57839654909194	1.3220862982768764	0.2729953241002658	19.017012753673832	1.2392621224051952	11.841944347823103	0.2373	102.83542188805346	67.0	11.0	255.0	10097.510925740977	0.2385631606229599	0.0042160162255814	0.0020972564607589	0.0006881710321699	-8.228534297715364e-07	-4.264859007219706e-05	-8.009788519562382e-08
field0025.jpg	parasite_000	160	51.2	44.00952380952381	105	50.006096654409866	0.0046065896133628	0.0121276196722335	0.0122008119861088	0.0026004920908193	0.0074057973192037	0.002866642967859	0.311107363055415	0.3021495099417177	0.3020745488277955	0.3447649032064616	0.3114821686250257	0.3305222915612525	302.3160173160173	16767.515151515152	21450.610389610392	0.5462961858368935	0.5454668901607184	0.5454641865132395	0.9836644065212052	0.9921407726490756	0.9960168232060692	6.887997704366622	23.18763500941516	0.5276588798045642	23.81533050104936	3.36638251123624	0.4636961602834945	11.663233312933016	0.7182748843417666	6.683348896926532	0.4921	104.51428571428572	49.0	23.0	228.0	9419.856145124715	0.3482803153007234	0.0851465122226525	0.0011087499276146	0.0002700132368081	1.0104264733170745e-07	3.861041540567733e-05	-1.0778273568536744e-07
field0025.jpg	parasite_001	210	52.48305084745762	46.89406779661017	236	92.976659402887	0.0071404204566186	0.0250930947942645	0.0235133011139325	0.0051399154299007	0.0206618982197062	0.0044330235966326	0.4450571428571428	0.4406244897959183	0.4408040816326529	0.4475673469387754	0.4410204081632653	0.4507836734693878	825.1071428571429	11693.19	18539.591428571428	0.6630252042558251	0.6628671095465878	0.6628918158311035	0.8872347483055508	0.9881902857327104	0.9240969677975036	14.93899639171862	31.716405532683677	0.3430630865289685	36.62991183779855	2.1230613289568465	0.3411222314973692	16.20043670549188	13.270741671843016	14.608156524634351	0.4777	106.75423728813558	63.0	249.0	255.0	10270.549770180984	0.3255042354622429	0.0429724079607986	0.0107795760922431	0.0016444558152781	-2.802723585375245e-06	-1.8798534308907928e-05	-6.330992016524456e-06
field0025.jpg	parasite_002	236	46.45098039215687	49.02521008403361	357	104.08326112068524	0.0054135431869118	0.02238105401353	0.0216050342866804	0.0049958378891857	0.0176263476321965	0.0039312431163664	0.1393047337278106	0.1066568047337278	0.1067085798816568	0.1480991124260355	0.1106139053254438	0.1547263313609467	1710.2	23247.90961538462	37116.01730769232	0.3137690013715847	0.3134840214890886	0.3136559694237209	0.8803827482254375	0.9596849049579758	0.9092212507834144	17.882589502788022	28.31746215437429	0.4141105530993623	30.34544886699369	1.5835213434810091	0.2720654776711886	15.446144663310667	2.8437609069585705	9.827049888564549	0.5653	107.70588235294116	65.0	12.0	255.0	10180.747294996429	0.1963700402993075	0.0071233261791396	5.243135849927605e-05	3.8648074170634864e-05	1.7384350724583063e-09	2.2933083432105093e-06	6.767930663047755e-11
field0027.jpg	parasite_002	214	50.05940594059406	43.26237623762376	202	90.90559159102152	0.0051589143388643	0.018055774488303	0.0158122449177536	0.002927678124109	0.00812200954777	0.0026615272470693	0.3071417953237486	0.2919471638811612	0.2916604727218671	0.3344411646031981	0.3031918282401411	0.339283059737943	1701.1705069124423	16113.829493087558	27914.12442396313	0.5346944672541363	0.5345781572219204	0.5414819689194679	0.6946195265414762	0.9682231186262684	0.7290310214031718	11.4687943094636	35.37608298321396	0.3071708776502963	40.91003258670101	3.084551176754736	0.3891518922440845	16.874335109408186	1.6148402427802315	9.622921809815905	0.3986	104.16831683168316	65.0	2.0	255.0	11124.149887265954	0.4279085674962949	0.120072114371995	0.0202690385909783	0.0099882458558624	0.0001409277527418	0.0034574325246969	1.835803682057134e-05
field0028.jpg	parasite_002	177	53.60683760683761	54.447293447293454	351	107.01219330881976	0.0071124598389845	0.027133717026925	0.027701308944818	0.0042279098916798	0.0199416499776062	0.0042584274698048	0.2579332073093888	0.2445704683889939	0.2446124763705104	0.2629657634950641	0.2462885948330183	0.2998025624868725	1348.1971014492756	17004.733333333334	26905.420289855072	0.4915264720768557	0.4913254856595787	0.4926065848181342	0.8596699202897946	0.907149513413895	0.9007221766125496	21.41025579540274	31.2638905249087	0.385168222788511	32.62566813892937	1.4602296592655262	0.2921526001685266	17.168220631180013	1.8233319239097496	11.35141394830729	0.4054	101.43874643874643	63.0	253.0	255.0	10343.266191021175	0.2556677179448099	0.008541491864859	0.0055311594717548	0.0010460154531688	-2.478391295925583e-06	-9.663221910095296e-05	-4.335513853818414e-07
field0028.jpg	parasite_003	206	63.164835164835175	55.26923076923077	182	115.49747468305831	0.005865803148077	0.0145658771240643	0.0145638245293174	0.0030907572616522	0.0093315310904026	0.0026310096689443	0.6324070247933884	0.6301911157024793	0.6302995867768595	0.6360485537190083	0.6315934917355372	0.6380785123966942	474.1125	7268.397727272727	11407.185227272726	0.7932813800380416	0.7931877149615357	0.7931855707353392	0.9732414300064964	0.9957820970454676	0.9872743787899476	18.5291566046362	49.39501058703608	0.1714495204731151	73.2948717481522	2.665799185629254	0.4276717800331401	26.508186453372	0.484191872000716	12.77722661269774	0.1355	107.44322344322345	62.0	248.0	243.0	10291.144212320038	0.955768102806504	0.5183492780390287	0.175950739856716	0.1602642237895163	0.026193157915017	0.1140768934572028	0.0061797304879592
field0029.jpg	parasite_000	162	52.9763779527559	56.45669291338583	127	61.24873734152916	0.006826282966698	0.0166827144627714	0.0176990602067605	0.0043909873493462	0.0155246163674934	0.0048202126602378	0.3225790895061729	0.3152970679012346	0.3149353780864198	0.3281008873456789	0.3159239969135802	0.3271363811728395	674.0937500000001	16058.850694444443	23063.777777777774	0.5594177562149352	0.5590399132519652	0.5590362427754525	0.8909049991850774	0.9881807838475744	0.940688900910488	9.099828440911946	22.852243925046626	0.4254213730087532	29.538644298674235	2.5112829404898616	0.3731055515090898	12.845187744471495	0.2523152899360255	6.448780584516956	0.5425	103.71653543307085	53.0	244.0	247.0	10034.423584847167	0.2977519340865454	0.0467636740076393	0.0037220526010712	0.0018871463354711	4.833080847939388e-06	0.0003048356117793	1.286956317705411e-06
field0029.jpg	parasite_001	185	42.07615894039736	43.87748344370861	302	125.8761543394987	0.0075886366118336	0.0254723148616667	0.0259539662266735	0.0054060629471096	0.0200922196059429	0.005804767991827	0.4194727891156462	0.4127834467120181	0.412828798185941	0.4217431972789115	0.4161791383219954	0.4945975056689342	981.2964285714288	10856.301190476192	16815.57380952381	0.6406625950646648	0.6404970408985146	0.6424279690051227	0.7963711083146712	0.845140231686425	0.8687932581683223	21.73741042758273	33.75878154360445	0.2395134323598979	52.466245799010885	1.553026827002711	0.2681904425881501	18.833184586989866	18.09262808501897	18.38911394199507	0.085	93.9083885209713	60.5	7.0	255.0	9770.595360096291	0.3336445247115047	0.0190625293605967	0.0131266469670905	0.0074598175747507	7.236280894422475e-05	0.0009034046053913	1.4590926550300918e-05
field0029.jpg	parasite_003	182	48.20382165605096	40.71019108280255	314	167.22539674441617	0.0069903895264845	0.0239571950976011	0.0245709689513272	0.0055281332596096	0.0154954257650807	0.0050673616044893	0.6306715587469556	0.6284547255116039	0.6283742406427593	0.6318350900030795	0.6291913370286387	0.6629433666470704	557.0839947089946	5595.982804232804	8364.058862433863	0.7924234205561059	0.7923445997572842	0.7932632473342429	0.901587384968436	0.7923663931696059	0.8925271779147146	31.82511591479701	46.65670096470878	0.1411026083931327	89.05838635773056	1.466033967939638	0.2790048752942588	28.60410593254264	5.209720426576653	13.810508231750491	0.0476	86.52653927813164	60.0	9.0	255.0	9145.92870118689	0.6348896791203271	0.0536801806458238	0.2114282316746606	0.022626437319574	-0.0015623946953834	-0.0049403832362649	8.972710932440606e-05
field0030.jpg	parasite_000	243	52.42142857142856	48.271428571428565	420	214.9888527117068	0.0068883509212487	0.0271448878454423	0.0270487278473774	0.0039312431163664	0.0186026052131761	0.0041973923135548	0.5187832032068128	0.5145397491444796	0.514618972428476	0.5218628945456135	0.5153966354690838	0.562397897577953	749.1734143049932	8236.576923076922	12574.90823211876	0.7167196903885088	0.7166183728521252	0.7173572253456401	0.9450264348343128	0.8217301759061867	0.8892610647972786	31.80438905179027	40.80200100512174	0.114189788937486	110.04811140546656	1.2829047254666568	0.1897865888881035	20.75223701890813	10.45921353814711	15.582117266355208	0.1835	91.65079365079364	61.0	11.0	255.0	9603.16853111615	0.3982622691933916	0.0094507366392058	0.0137458421993996	0.0028834724055499	-9.89044160340568e-06	-0.000151452113182	-1.5222589133847124e-05
field0032.jpg	parasite_000	170	59.24120603015076	52.288944723618094	398	174.16042558696057	0.0049958378891857	0.0237682486562937	0.0217886749646174	0.0039312431163664	0.0133170032711731	0.0031938286651887	0.5426927968551277	0.5380002384668748	0.5379288790611632	0.5447315079778009	0.5389134582032605	0.5455435599491271	742.4543010752689	9187.857526881722	15116.595430107523	0.7326284045256022	0.7325346739236277	0.7325316219951975	0.9446434880505968	0.9981766515672772	0.9565011290923914	19.51953136807824	73.16009552135512	0.1648898722377223	76.21068804178701	3.7480456954514456	0.4200730175916189	41.60549681781008	0.874145616934913	18.393438633703752	0.0531	107.6214405360134	64.0	249.0	249.0	10406.70258887963	0.9003473117969842	0.6094654874613149	0.5053830205670924	0.3508358696423704	0.147212308354118	0.2631185242705948	0.0123470215175209
field0032.jpg	parasite_001	216	46.78321678321678	56.730769230769226	286	116.14823227814084	0.0075647150956686	0.0251753242045419	0.0291695246003535	0.0049232840637742	0.0199480111321869	0.0049653203110607	0.3364771886920109	0.3285066612121226	0.3279447232905287	0.3481115514206915	0.3293338338327089	0.3441510129492974	959.3388305847076	14770.49025487256	22899.718140929537	0.5714386890767933	0.5712281215593068	0.5734710360526077	0.9150432014702938	0.9716171845910854	0.9606393125076	22.02938658187192	27.36564196556489	0.266410101681695	47.1692722424369	1.2422334985979224	0.2356096294262337	17.245163540200444	1.4703794435877366	10.886977520111891	0.3737	104.63286713286712	60.5	14.0	255.0	10132.400178492837	0.2697054705771513	0.0033179333816367	0.0046747137815468	0.0005410354755345	-8.452580014021923e-07	5.188758526012768e-07	-1.6087473918495785e-07
field0032.jpg	parasite_002	234	43.067796610169495	50.79661016949152	118	61.14213562373096	0.0065028967444781	0.0147584211062592	0.0159575358306341	0.0033989437140532	0.0099398071961818	0.0043604697712212	0.1464195145513827	0.1307209274242241	0.1299963772491245	0.1752203840115928	0.1376041540876706	0.1578915589904601	863.8736263736264	23132.9010989011	32661.98351648352	0.3522574122959606	0.3516665555636017	0.3516612594842046	0.9028643739909508	0.9838276359590444	0.9568135808062546	7.056338904312981	32.37777197458964	0.3966529268309687	31.681023293480592	4.588466117294859	0.5295492485549185	12.731483049788576	2.9130625011426194	8.207411830680796	0.2167	102.73728813559322	52.0	18.0	239.0	9715.730417504548	0.5816271381202557	0.279715600315015	0.007153382721566	0.0044353673209005	2.4791251860426903e-05	0.0019772257989786	3.091928020463567e-06
field0032.jpg	parasite_005	282	49.484412470023976	43.9304556354916	417	199.9177848998413	0.0054860970123232	0.0218447017372392	0.0232038155740722	0.0044330235966326	0.0172944502276017	0.0039007255382414	0.4688905083066605	0.4619127229080932	0.4617912665752171	0.4708159484072549	0.4633475746837372	0.5152022843316567	1235.1975308641977	9401.546296296296	16402.3487654321	0.678328168579046	0.6782562057697631	0.6794712213471307	0.9274884912832322	0.9014509630657432	0.925533379991406	26.490435860138227	51.69990883623989	0.1311121855135953	95.84441419486625	1.951644325869168	0.2586058507107885	28.28148262583904	17.535073646061054	22.45329386045547	0.1833	101.26378896882494	71.0	253.0	255.0	10079.81530746626	0.5057889337133712	0.0872814018839265	0.0687817050958226	0.0057698106544777	-0.0001062099398144	-0.0016565713872821	4.394446239240385e-05
field0034.jpg	parasite_002	246	58.096774193548384	41.08436724565757	403	218.22539674441617	0.0063675782522447	0.0254469819415247	0.026329513837017	0.0050568730454357	0.0185121905648157	0.0047296896999696	0.7751964836609727	0.7744077505158349	0.7743864286015713	0.7754992548435171	0.7745179137395307	0.7766191883902177	336.26616989567816	3923.050670640834	6512.610432190761	0.8799282193722116	0.8798845271498721	0.8798990868614915	0.9541643605630956	0.9945682177544204	0.9690570292130228	30.850457626595944	70.66929536025484	0.1063418782445218	118.16953792619812	2.29070492942482	0.3238362556078757	50.35682314764996	46.21651498960472	48.383552327482604	0.0035	109.5004135649297	68.0	249.0	255.0	10000.423697099435	0.9221308998891642	0.3930322664916995	0.7192886835140063	0.4845081039490445	0.2857330747991886	0.2993882420489521	0.012907540598834
field0034.jpg	parasite_005	221	48.78378378378378	34.55945945945946	370	178.4680374315355	0.0068388344341601	0.0266911481037558	0.0293565246711022	0.0050263554673107	0.0193464641080696	0.0052619857424007	0.6490708546793202	0.6472383191959911	0.6472086447747822	0.6503927661599619	0.6477097505668934	0.6501312953164804	413.778835978836	6518.808465608466	10161.86031746032	0.8043398429168013	0.8042386911475643	0.8042365895294531	0.9601982643389598	0.9970223631823942	0.9754544431788688	31.99305825123617	49.662283156980685	0.1459791035702667	86.08335239098366	1.5522830848801958	0.2782699012759206	41.68105952083588	40.7535781492614	41.18124759605079	0.0278	108.66846846846848	63.0	17.0	245.0	9705.64864540216	0.5895098217282295	0.0593964900912866	0.3062098812708083	0.117923718962798	0.0217484751657311	0.0286569760444635	-0.0053982757931251
field0035.jpg	parasite_000	133	49.92923076923078	45.95384615384615	325	100.32590180780451	0.005865803148077	0.0219782013542139	0.0213707807242119	0.0039617606944914	0.0112397014617659	0.0043719884403826	0.2330555555555555	0.2165555555555555	0.2157833333333333	0.2464666666666666	0.2242944444444444	0.2425611111111111	1449.4233333333334	18182.341666666667	29783.555	0.458556027463316	0.4583494857590144	0.4583432074742874	0.9244844234575746	0.9952915186328904	0.9509100387610434	20.87455537594328	30.40693669864064	0.4057579900804157	30.97011253399764	1.4566507478134298	0.3030816185125508	17.492396055048275	0.3378765458768668	10.770343611213953	0.186	108.12820512820512	66.0	247.0	245.0	10139.648178829715	0.2616017041420118	0.0088372559298835	0.0091366154868731	0.001025761532454	-2.6551956366428364e-06	-9.461509516086732e-05	-1.676609137043073e-06
field0035.jpg	parasite_002	207	49.32203389830509	46.12711864406779	118	59.42031021678297	0.0067272499925209	0.0159707856409387	0.0165158810921944	0.0048317313293992	0.0114070866318406	0.0045425458018603	0.4001713277903754	0.3932980599647266	0.3931368102796674	0.4018039808515999	0.3948702443940539	0.4190576971529352	1015.3079365079366	11873.75873015873	19066.780952380952	0.6255818759764882	0.6254110951549506	0.6258290520384852	0.8856649396922989	0.9355652858496404	0.936902396587626	9.498107610008216	20.717722952362763	0.4199736490204085	29.921807341175608	2.181247444546992	0.3486639985011579	12.372261022768605	3.5202990458625143	7.186931422221713	0.087	104.70338983050848	67.0	246.0	254.0	9808.807502633344	0.2751261083168192	0.0322419298221894	0.0040831603633052	0.0004225669206521	1.7986339749789696e-07	-9.423639284007227e-06	5.251123075681189e-07
field0035.jpg	parasite_003	189	48.4669603524229	50.9603524229075	227	82.94112549695427	0.0076437153544245	0.0242758201408142	0.0243915677037107	0.0043184335239347	0.0155362987975965	0.0046266182964332	0.1889283366206443	0.1781854043392505	0.1780144641683103	0.1998159105851413	0.1809467455621301	0.1998290598290598	1148.5871794871796	19962.989743589744	30349.141025641024	0.4183457028670747	0.4179657250729284	0.4179599413556327	0.8463101370737849	0.9862755817293528	0.9122555152193876	12.590643714472964	28.06673198148217	0.4146635605436797	30.304979289434	2.229173711683972	0.33839343044016	13.371049308307123	3.480554810804416	8.858502755681107	0.2697	106.01468428781205	60.0	14.0	248.0	9829.923426075067	0.2605357250179382	0.0300129995781234	0.0016037295700261	0.0003581636671361	2.0924020666904045e-07	4.8598916228189175e-05	-1.7292473700919957e-07
field0035.jpg	parasite_004	259	49.77291666666667	46.62916666666667	480	195.6101730552664	0.0075047134098188	0.0320992944963315	0.0306402337693203	0.0036650935831975	0.0192668910503887	0.0044330235966326	0.6291671459284656	0.6267605434290515	0.6267816970532811	0.6308885221001544	0.6271549074236189	0.6311680521346178	438.8648413733159	6839.147761842678	10698.363754889178	0.7915047580032898	0.7914014226549491	0.7913991218410632	0.976651351287574	0.9964772890115188	0.9844964416430232	26.920757351567957	55.41733311635549	0.1576406535862558	79.7152912556485	2.0585354413562884	0.2833049644135749	27.88111163681763	27.06376240590961	27.391314088167626	0.0988	108.72986111111108	65.0	244.0	241.0	9579.048552758484	0.4942458315248842	0.0933392905802609	0.0127739682322399	0.0048106438939091	-3.327092145323799e-05	0.0014546618399957	1.7752836950536317e-05
field0036.jpg	parasite_000	165	45.631578947368425	51.78468899521531	209	59.941125496954285	0.0080959685947486	0.0244283622330835	0.0254077467266423	0.0051704330080257	0.0173448956277049	0.0065906553798008	0.1233133749367515	0.1080915837409344	0.1076699274751222	0.1462514757969303	0.1132147073705515	0.1347402597402597	1443.7207792207794	22574.23701298701	34496.620129870134	0.3218700291106311	0.3214523251417817	0.3218105757299257	0.832879871862115	0.9147407598384356	0.9029532929204456	13.154112325193706	21.06036790067654	0.7309814625302714	17.191093425079533	1.6010482030277484	0.3513508918304621	11.606211211828768	5.13370831611462	8.341846854883523	0.5277	104.68580542264752	62.0	14.0	255.0	9799.800803298662	0.1843809112367404	0.0065437854865001	0.0004677263273734	6.835069493679876e-05	1.1987805131245461e-08	5.172781598663794e-06	-2.3765145997905867e-09
field0036.jpg	parasite_002	151	44.764285714285705	44.264285714285705	280	104.1482322781408	0.0048737675766857	0.0175231613538587	0.0224048622541957	0.0026615272470693	0.0092909296809598	0.0036956111613225	0.2795444752231456	0.2636811326562019	0.2631148045552477	0.2936595875654048	0.2685934133579563	0.3642659279778393	1406.2859649122809	10212.082456140351	14773.831578947367	0.5089515858089342	0.5088320312377025	0.5114585165260687	0.95998571514546	0.5747787022592985	0.7149597332693203	16.231977611360772	29.739859269251674	0.3243874840604605	38.73876530950562	1.832177198694306	0.2855531833687554	17.058179849818327	1.8460951035821709	10.299377898744414	0.2568	70.63214285714284	56.5	12.0	255.0	7708.751585884353	0.2562357871720116	0.0192133095745873	0.0023262018837443	0.0002085470189702	-9.187277775889893e-08	-1.838772589996245e-05	-1.1250898078888781e-07
field0036.jpg	parasite_003	228	52.53543307086613	45.05118110236221	254	119.04772721475248	0.0081119198514261	0.0263130560843011	0.0278395531870075	0.0054250618560732	0.0239455507507168	0.0069598719483595	0.6286315556741919	0.6268385277218299	0.6268061723302083	0.6296628837821296	0.6269423346032824	0.6471469285296362	596.8243021346469	6162.5623973727415	9765.161740558293	0.7915495944791716	0.7914725143553832	0.7926687244877558	0.9116753653823996	0.8821943265671	0.91874146269486	23.913276595027018	35.63195910208063	0.2252171008130249	55.79669824802409	1.4900492184952443	0.2993081845048873	28.977169738666447	2.006550324937104	13.06389799175771	0.0147	97.46981627296589	65.0	14.0	255.0	9635.13360337832	0.4531204003352888	0.0294811360538869	0.0886263781379817	0.0546188015255505	0.0035704676852851	0.0078984256829308	0.0013009620421513
field0036.jpg	parasite_007	194	45.61111111111112	53.70707070707071	198	64.2842712474619	0.0065306526858094	0.0221506448203077	0.0225293189639623	0.0046571358745582	0.0180975696151444	0.0050368440263643	0.1735634811766499	0.1559785093735711	0.1555593659503124	0.1816415180612711	0.1576931870141746	0.2138965096784026	2029.3055555555557	16574.14197530864	26163.91049382716	0.3891004370080183	0.3889348111279473	0.4273219988662776	0.6984665841741701	0.6642200250057827	0.8159428052461624	13.916389417526698	20.50168795832704	0.602095809268983	20.871048130390182	1.4732045319532832	0.318922304950863	10.953341423397664	1.0530935708717848	7.711831642014395	0.4341	86.05723905723906	60.0	3.0	255.0	9424.781235474838	0.1938084291543122	0.005118630779238	0.0015357104895971	6.178050940350121e-05	-1.5214297354514928e-08	-3.3363522366189184e-06	1.1430423131525421e-08
field0037.jpg	parasite_001	196	44.45248868778279	47.2262443438914	221	89.07716446627535	0.0060593958318253	0.0206884409430108	0.0227338693598417	0.0048812478164878	0.0138399665678623	0.0058732833878792	0.4383702902469804	0.4338465236464155	0.4334859683913225	0.4441439817318671	0.4356733369388859	0.4559173126614988	737.3441860465117	11368.60465116279	16910.801550387598	0.6575483071296496	0.657382681679808	0.6626601849340825	0.913053204296263	0.8834692149653341	0.943811125354466	14.346176477280586	30.39963073953484	0.3500010681508039	35.90380646765551	2.1190057704697427	0.341272995404385	22.146777905693877	2.2889153048202413	11.350970524449256	0.4369	96.20965309200604	56.0	12.0	255.0	10101.800691131542	0.3195560884098841	0.0412683563274973	0.0259414755201082	0.0031458995618574	5.501824954124675e-06	-2.7539345629229188e-05	-2.7881735011328832e-05
field0037.jpg	parasite_002	201	40.75172413793104	39.3793103448276	435	195.84671708797583	0.0064896485647447	0.0243800427256549	0.0248089556988624	0.0036956111613225	0.0156480672764255	0.0049232840637742	0.6356402126535229	0.6330618418859347	0.6331708995215651	0.6369794936179118	0.6339289830863135	0.7083931820358135	573.6633709981168	5257.020715630885	7862.731167608286	0.795277350783592	0.7952180525877718	0.7990637727212107	0.9255810984873724	0.7513762633813116	0.8761905919237899	22.873307477517518	61.899858599952495	0.1425169531144163	88.17456688307504	2.7062049797911696	0.3160627837950769	43.35692406772665	38.02097430089973	40.41781198307957	0.0467	79.2183908045977	58.0	0.0	255.0	8979.297133042675	0.6256868806975822	0.2259532924282469	0.2768253874855546	0.1953759005119532	0.0453693680590058	0.090720978088027	0.0024777999408528
field0037.jpg	parasite_004	238	57.14234875444839	64.69395017793595	281	153.53300858899104	0.0054250618560732	0.0189425618533301	0.0193500499399501	0.0052419563873232	0.0142316650234562	0.0048927664856492	0.7043976963877349	0.7027241319215793	0.7027374352957141	0.7056828023291548	0.7033846444473713	0.7298896219048038	479.7024221453287	1442.6482122260668	1303.6182237600924	0.8380077314984438	0.8379829584894849	0.8473362978513437	0.8972477702469804	0.3328650085606768	0.6497993093814909	20.241474312658266	65.11761097764911	0.1498002931660163	83.88749012949181	3.217038935594084	0.4241277597312602	30.313478227703676	29.396519642255825	29.764444708671217	0.2928	37.81613285883749	10.0	1.0	255.0	3091.855872589704	1.0342572379418264	0.7259017172961224	0.2581587747538216	0.0251676429908654	-0.0019926518628955	-0.021387950631549	0.0003804759915334
field0037.jpg	parasite_005	278	53.84732824427482	51.12977099236641	131	56.8700576850888	0.0045350655620582	0.0134581721521739	0.0153542509377295	0.0031327935089387	0.0091684805189493	0.0033684261359282	0.3386210180055401	0.3284929016620498	0.3276488919667589	0.3503073060941828	0.3307868767313018	0.4123744806094183	1369.1118421052631	9385.690789473683	13920.427631578948	0.5692214793085292	0.5691295490165522	0.579271308379926	0.9305015591676488	0.6062348802000628	0.7562649713544077	8.700514818828209	24.99210315210689	0.5089953586032107	24.688576038971966	2.872485556604436	0.4394597819910382	13.750851208067012	1.33932830516929	7.461179032731263	0.3775	71.55470737913484	58.0	9.0	255.0	8079.906040181548	0.3341145887777674	0.0685825792087906	0.0064340679127661	0.0021018469111517	6.3255922248626325e-06	0.0003291182336961	4.4418620363930425e-06
field0039.jpg	parasite_001	231	49.25675675675675	43.52702702702703	148	86.24873734152916	0.0069918709953529	0.0187540232619822	0.018203109001742	0.004052284662732	0.0121297942158394	0.0040332857537684	0.5090866088867188	0.5065231323242188	0.5065078735351562	0.5125045776367188	0.5077056884765625	0.5130767822265625	581.916015625	9855.583984375	15058.3671875	0.7111269802764005	0.7109460046771191	0.7109430721373159	0.927656165468204	0.9907750227685512	0.9624000008020152	7.705286164033994	35.55270068061632	0.2500150127711687	50.26246414194654	4.614066229826201	0.4122112598568736	17.66056409887221	0.2430667291651958	8.449845926772424	0.4577	107.48873873873872	62.0	17.0	243.0	9807.461584895707	0.5588538684776815	0.2587849235097458	0.015693405655484	0.0117880817161244	0.0001602960495409	0.0059762655814357	-3.448675369429136e-06
field0040.jpg	parasite_000	176	27.99315068493151	65.71461187214612	438	247.4030662740799	0.0062235023916117	0.0277658601666733	0.0251762492289509	0.0039617606944914	0.0145217497382736	0.0034294612921782	0.7789125204369798	0.7781292964105232	0.7781185553842153	0.7797887849751042	0.7785659046150416	0.7796905190992865	287.4851831896552	4043.31707974138	6467.070581896552	0.8820560159236536	0.8820077585490116	0.8820064666130449	0.9714040540358262	0.997650255679935	0.9793252998181424	30.46555277931611	101.55327049903278	0.0899236276646248	139.74492511830312	3.3333802027048742	0.4104770083428525	43.70629136370138	0.6662963948505549	23.36718660159205	0.0283	108.337899543379	64.0	247.0	248.0	10170.54640228519	1.604054888013558	1.7933814418419909	0.3028373827406578	0.01420666702737	-0.000761228708654	-0.01100929310094	0.0005374601559862
field0043.jpg	parasite_000	128	43.89201877934272	50.4131455399061	213	66.49137802864846	0.0055996563028958	0.0173406611655529	0.0210157364359233	0.0036345760050725	0.0130215388786172	0.0054965848993594	0.1676926233712937	0.1502342601142231	0.1478745596935809	0.1994801819363222	0.1571936664272767	0.2699463082657912	2097.406432748538	8618.27192982456	10781.052631578948	0.3773915847335856	0.3773051033458172	0.4434995840416713	0.8032805092582452	0.3063706891940512	0.6712170282023948	14.018012221165366	22.617773143297573	0.6054228385223502	20.756353765956028	1.6134793426094816	0.3401609925057124	12.926043099453183	3.787280603289551	8.523535754695606	0.3333	49.57902973395931	10.0	7.0	255.0	5247.239059465471	0.2077665283434315	0.00854642715649	0.0011252520582122	0.0001132693191403	-1.3815601759454677e-08	-7.602708365625943e-06	-3.800511369832794e-08
field0043.jpg	parasite_002	199	48.81651376146789	53.0	109	58.627416997969526	0.0053309545134299	0.0145174099172406	0.0154404342608896	0.0036345760050725	0.0091510009154351	0.0047271360997198	0.4129333333333334	0.4074666666666668	0.4073777777777777	0.4221555555555556	0.4105111111111112	0.4815555555555556	692.6100000000001	11311.863333333336	16142.466666666667	0.6368860117125261	0.6366931888356206	0.6373145709258611	0.9482693020085872	0.8091763665097138	0.8892252631050332	8.768382670923312	23.866768983257757	0.3985059783005648	31.5337066408606	2.721912338794468	0.4070922821669653	12.025970037717268	2.3806518474381404	7.120087018958593	0.1825	90.62385321100918	55.0	14.0	255.0	9703.690317874476	0.3707036676398753	0.0798250824042144	0.0179805943842672	0.002583790155398	5.2723734050105215e-06	-1.1808258490775313e-06	-1.6803419837516157e-05
field0043.jpg	parasite_004	233	49.9406779661017	44.135593220338976	118	63.52691193458119	0.0054660673212344	0.0153759549583046	0.0166900143247242	0.0035620221796611	0.0137527650343554	0.0047896950821128	0.4278450963718821	0.4230087868480726	0.4226899092970522	0.4328762755102041	0.4234162414965987	0.4759247448979592	597.6369047619047	11095.104166666668	15717.104166666664	0.6490527134620621	0.6488333733069103	0.6491660017116773	0.9462224134974584	0.8422815948142799	0.8843723262042416	10.54105289023742	22.77361246879265	0.3674314968679132	34.20058084698334	2.1604684755812578	0.3584876357951175	12.083086362487856	0.5056021116086178	6.701010755728433	0.4088	92.88983050847456	54.0	16.0	255.0	9610.849444604042	0.333554672094031	0.0465909547100986	0.0004502243020736	0.0005071086520338	-2.170259644206563e-07	-5.684024089465319e-05	-1.0776095264166813e-07
field0043.jpg	parasite_005	277	50.8793103448276	50.46551724137931	116	41.21320343559643	0.0043184335239347	0.0090205068537958	0.0118940300919931	0.0018630726002414	0.0048012137512742	0.0023343408778247	0.162480376766091	0.1449100350199251	0.1413476633256853	0.2119309262166405	0.1613935515034416	0.2237048665620094	2388.324175824176	9188.851648351649	12032.076923076926	0.3628139387224481	0.3627364591387127	0.4181940363047262	0.9200069345233426	0.3412449786711808	0.6058876290298757	10.264410322217929	14.824611638280778	0.8582130370101161	14.642483943309117	1.444273092453448	0.3597053954188999	8.824766904210028	4.246951846851906	6.200841031757988	0.4516	53.80747126436781	11.0	11.0	255.0	5615.523277513543	0.1751763089917585	0.0037999645990678	0.0002891100050965	1.2882312326397238e-05	-3.0330399299444553e-10	-5.723310627140357e-07	7.253182406230766e-10
field0043.jpg	parasite_006	136	45.603305785123965	25.051652892561982	484	157.1959594928933	0.0068768322520873	0.0272304177792834	0.0250986486277234	0.0041973923135548	0.0149354623093608	0.0031938286651887	0.5224482113768861	0.5193457165209191	0.5194147055041152	0.5268869491598079	0.5211796178412209	0.5781792534722222	792.1064814814813	1214.9826388888887	424.636574074074	0.7200167344387861	0.7199889475693187	0.7571529393771848	0.9041682883758648	0.1861860239998131	0.2302000133072125	16.657800863424267	56.65254487011107	0.2461344864118263	51.05489603489949	3.400961827710628	0.3603944086913525	29.75370199658377	0.3454958419647719	15.44724453100402	0.4992	26.81129476584022	9.0	5.0	255.0	1130.1985501142149	0.4502832089185753	0.1433526380342605	0.0170142502420131	0.0033135143700346	1.6143704144239228e-05	0.0005126608392681	-1.8930524844338007e-05
field0044.jpg	parasite_000	73	40.84558823529412	48.96323529411765	136	77.00609665440987	0.0070512341927389	0.0191037696904672	0.0190522124245647	0.0036650935831975	0.0122868915808863	0.0036230573359111	0.33982421875	0.3326953124999999	0.3327148437499999	0.34775390625	0.3354492187499999	0.3492578124999999	617.5843749999998	17075.534375	24052.6625	0.575336076815197	0.5750106443815831	0.5750075351641829	0.8895886017469639	0.9842091803212516	0.8846265212720253	9.623035939304794	33.07647031733296	0.2882030364979437	43.602492073149385	3.437217789266881	0.4295305404944037	20.25740403166533	0.6290424627688537	9.045664370624108	0.4038	101.54656862745098	48.0	250.0	250.0	10918.340968617837	0.5453381017199266	0.2118072485743569	0.1141650756692136	0.0779034719725053	0.0073386078286427	0.0344524891679097	-0.0003481516001862
field0044.jpg	parasite_002	179	50.1906779661017	48.46186440677965	236	80.01219330881975	0.0048202126602378	0.017002907420831	0.0197356888798301	0.0031327935089387	0.0080904063392463	0.0036650935831975	0.3610767485822305	0.3514283553875236	0.3507992438563326	0.3748567107750472	0.3570601134215501	0.4527274102079396	1464.153043478261	11849.44695652174	19867.35652173913	0.5896858220911441	0.5895897182788195	0.5919413793193364	0.9236222680981984	0.8353480698287326	0.8886065987940366	12.72058224611638	28.987819048057705	0.4632436938075626	27.126911347830248	2.278812281325232	0.3622925187936621	14.314356750227642	4.0411570081480725	9.438035662716231	0.5256	93.6511299435028	66.0	7.0	255.0	9991.879702113058	0.2653884708271049	0.0322857361360691	0.002856354608742	0.0002477351517583	1.9544529687499774e-07	4.404672732410732e-05	7.2316357205285e-08
field0045.jpg	parasite_001	194	42.90225563909775	58.860902255639104	266	156.94722215136414	0.0053525080306618	0.0254427269234596	0.0224627305886171	0.0041973923135548	0.015553556958944	0.0034599788703032	0.4926885330578513	0.4877401859504133	0.4879467975206612	0.4947184917355372	0.489165805785124	0.5044938016528925	691.3511363636363	10200.394318181818	15997.240909090908	0.6978761474078707	0.6977370938227831	0.697769664787176	0.957344618592748	0.9808740248400164	0.9674941454711604	17.5625856246966	53.99605869784875	0.135701370510383	92.60312233469796	3.0744936908332687	0.3440395946974677	23.960929728857423	0.6354417324595769	13.281139619861332	0.1713	109.17919799498743	66.0	250.0	255.0	10014.741071035984	0.7575232069375769	0.3752512226027399	0.1017708909321696	0.0607965842866038	0.0047704088674229	0.0359903727149408	0.0003360556893731
field0045.jpg	parasite_003	194	43.90225563909775	58.860902255639104	266	156.94722215136414	0.0053525080306618	0.0254427269234596	0.0224627305886171	0.0041973923135548	0.015553556958944	0.0034599788703032	0.4926885330578513	0.4877401859504133	0.4879467975206612	0.4947184917355372	0.489165805785124	0.5044938016528925	691.3511363636363	10200.394318181818	15997.240909090908	0.6978761474078707	0.6977370938227831	0.697769664787176	0.957344618592748	0.9808740248400164	0.9674941454711604	17.5625856246966	53.99605869784875	0.135701370510383	92.60312233469796	3.0744936908332687	0.3440395946974677	23.960929728857423	0.6354417324595769	13.281139619861332	0.1713	109.17919799498743	66.0	250.0	255.0	10014.741071035984	0.7575232069375769	0.3752512226027399	0.1017708909321696	0.0607965842866038	0.0047704088674229	0.0359903727149408	0.0003360556893731
field0045.jpg	parasite_005	227	54.48223350253807	57.50761421319797	197	109.56244584051392	0.0073890898667207	0.0215383137123479	0.0206902250793618	0.0048737675766857	0.0146829148875243	0.0048317313293992	0.4533662876915471	0.4489372219476025	0.4491631946896405	0.459896899936445	0.4504116940894004	0.4563660758421015	858.8924369747899	11148.01176470588	18058.346218487397	0.6690642070029648	0.6689174166000059	0.6689136566906918	0.9215412928157696	0.9929119846985804	0.95396954945584	16.51860011314823	32.961181971785464	0.2062303850649432	60.93365247997741	1.9953980207771669	0.3008437947776911	18.988760968133427	2.3072414713983243	9.759299473257444	0.3702	107.91878172588832	66.0	12.0	251.0	10097.993403591949	0.4312511632852969	0.0666228434290419	0.0590608698103565	0.0055055624517544	5.493607499955404e-05	-0.0003500014479353	8.269294724732141e-05
field0045.jpg	parasite_006	255	50.961451247165535	42.02947845804989	441	277.1959594928933	0.0057942804408072	0.0283555898750307	0.0242821089502994	0.0049843192200242	0.0177877188144868	0.0034294612921782	0.8463861492876567	0.8459857389515438	0.8459885218795791	0.8464142436087739	0.8460375544211517	0.8465997721444541	184.8813250819076	2727.2701128503822	4313.835456862032	0.9197693810026912	0.9197329799967008	0.919732112779696	0.9637898516918484	0.9984048548659128	0.9741882372908476	20.703217753961773	102.42006496338296	0.0721231460102351	174.23492054237136	4.947060219360528	0.36948613951932	59.70080341122778	2.060481059100129	25.364098569604877	0.081	110.81103552532124	66.0	250.0	246.0	10003.94010497455	1.5474054609511831	2.03322964322024	1.7347428237366815	1.3744856111282284	2.121751259327546	1.9237806720276287	0.0525927433342425
field0046.jpg	parasite_000	135	45.10588235294118	47.12352941176471	170	56.2842712474619	0.0079552935314418	0.0201370173414114	0.0210825312261194	0.0051168780915779	0.0165589558050993	0.0055576200556094	0.2041333333333333	0.1921777777777777	0.1915555555555556	0.2115777777777777	0.1939111111111111	0.2091555555555556	683.1600000000002	18866.463333333337	26221.68333333333	0.4345358994701536	0.4333503971269586	0.4333456774249304	0.9018117380103984	0.9846294307513448	0.9588633256443174	11.402614678975825	20.55475676191836	0.6743489579154659	18.6348187638698	1.8026353902686263	0.3651953966241547	13.345011648689274	4.017541018325058	7.7696084752931585	0.2664	109.02352941176471	62.0	246.0	234.0	8982.619054209921	0.2031314878892733	0.0115624482078124	0.0008802873587691	6.222021334070087e-05	1.3285862471563033e-08	4.705583669030596e-06	5.960404639559625e-09
field0046.jpg	parasite_002	135	47.10588235294118	47.12352941176471	170	56.2842712474619	0.0079552935314418	0.0201370173414114	0.0210825312261194	0.0051168780915779	0.0165589558050993	0.0055576200556094	0.2041333333333333	0.1921777777777777	0.1915555555555556	0.2115777777777777	0.1939111111111111	0.2091555555555556	683.1600000000002	18866.463333333337	26221.68333333333	0.4345358994701536	0.4333503971269586	0.4333456774249304	0.9018117380103984	0.9846294307513448	0.9588633256443174	11.402614678975825	20.55475676191836	0.6743489579154659	18.6348187638698	1.8026353902686263	0.3651953966241547	13.345011648689274	4.017541018325058	7.7696084752931585	0.2664	109.02352941176471	62.0	246.0	234.0	8982.619054209921	0.2031314878892733	0.0115624482078124	0.0008802873587691	6.222021334070087e-05	1.3285862471563033e-08	4.705583669030596e-06	5.960404639559625e-09
field0046.jpg	parasite_003	188	50.58285714285714	46.085714285714296	175	86.76955262170048	0.0062339892705832	0.0192950634264065	0.016012327382547	0.0043604697712212	0.0097473042893081	0.002897160545984	0.3956970868014269	0.3900769173602853	0.3905599732461354	0.4023762633769321	0.3933003864447086	0.4100401307966705	514.3879310344828	13011.657327586208	18549.42025862069	0.6231905258005218	0.6228557850567654	0.6228525131918141	0.9625267492349756	0.9928609137643614	0.98159181791394	15.65859371415955	29.319879479472647	0.2920876510666118	43.02260149811457	1.872446530939726	0.3379051590516089	17.456772779802893	6.807426832339886	12.143288870300848	0.3563	107.98476190476192	59.0	244.0	235.0	9453.515958276645	0.3945881749271137	0.0481588943248743	0.0374511376083729	0.0162006796785686	0.0003629423504819	0.0012309429518247	0.0001658838517269
field0047.jpg	parasite_003	208	52.69158878504673	48.83177570093458	107	47.627416997969526	0.0066781276635891	0.0151355994544269	0.0164348239773702	0.0040753220010548	0.0122121173353005	0.005332478339573	0.2183037475345168	0.2081525312294543	0.2074161735700197	0.2273504273504273	0.2107297830374753	0.2201446416831032	883.7948717948718	17873.953846153847	26402.671794871792	0.4517666582693757	0.4512989284310641	0.4512935413339694	0.9257340215183378	0.9902081864197512	0.9642204994061128	9.163621873691293	16.642393209199017	0.5927609481477031	21.199727569144628	1.816137051331116	0.3494288428429476	10.407050805422775	3.1809746131039303	6.522042100289434	0.5512	109.7943925233645	64.0	27.0	236.0	9153.48420531633	0.2108301504518616	0.0127085172419561	0.0015918495271441	0.0002834954173137	1.6067966193917147e-07	1.9488876310110942e-05	-1.0223222127319881e-07
field0047.jpg	parasite_004	259	43.946745562130175	42.905325443786985	169	97.0416305603426	0.0048927664856492	0.0133185780009349	0.0151238869862683	0.0023648584559497	0.008999190553171	0.0034294612921782	0.6743370589524436	0.6724148951713054	0.6722231353641609	0.6776814413032359	0.6727847176565124	0.6754579406822996	441.3899572649573	5905.63888888889	9555.15064102564	0.8195216397442215	0.8194499707125104	0.8194478594835395	0.9895047186271858	0.9982417796941896	0.9948498561600864	13.35656865729916	47.32931620432378	0.2255175777335022	55.72235539532557	3.543523596418533	0.4877217739544615	23.83255582857689	0.682765065443032	12.233145151514089	0.1409	110.163708086785	67.0	16.0	238.0	9788.677341674156	0.8944016637078447	0.5813308180013084	0.1270937244633601	0.2079078404554371	0.0337484537714851	0.1558034038780941	-0.0017965363972441
field0047.jpg	parasite_005	296	50.029914529914535	46.29059829059829	234	70.35533905932738	0.0060519155920231	0.0187730316609751	0.0200203530313469	0.002866642967859	0.0113774536803524	0.0033989437140532	0.1895214774002653	0.1731838587899194	0.1723421079481686	0.2149525558616468	0.1776604428119579	0.2070069380675441	1188.7474747474748	19102.469696969696	29671.44949494949	0.4094216222609916	0.4091092243487578	0.4091026937747809	0.9644796654201196	0.9927268281610196	0.9856547614286256	15.390426837937872	21.11891574053506	0.5940617643377657	21.15330655620905	1.3722111779561752	0.3001750261302338	11.746517437480303	5.974545516279929	8.749958803017975	0.6774	109.6880341880342	66.0	19.0	235.0	9398.770198699687	0.1823915171767462	0.003120444750231	0.0002791293270648	3.3728590078201504e-05	-6.392062329640203e-10	7.514871578998204e-07	3.2096223758228014e-09
field0048.jpg	parasite_000	140	44.39743589743589	66.70256410256411	390	197.5391052434009	0.0057332452845572	0.0267019272513275	0.0220650287332843	0.0046876534526832	0.0147125256549736	0.0044330235966326	0.7205081145575656	0.7193079732035308	0.7193918736629314	0.7215191758907773	0.7198551501126651	0.7221043511963795	365.5582846003898	5221.034307992202	8318.222222222223	0.8480217841607413	0.8479576492079107	0.8479560004744463	0.9653889032758336	0.997497853223341	0.9771583227685876	37.61231458127273	76.73755969947808	0.1255938305656265	100.05563615477804	2.0402243401868687	0.3884676889921349	23.736252104836048	2.5235363946469542	14.293270787689432	0.0343	108.7017094017094	64.0	248.0	250.0	10163.78196288991	1.1704069353832665	0.5140629999945258	0.6101653716308135	0.7083722641504817	0.4147884654867987	0.4539429961768904	0.2117471836078841
field0048.jpg	parasite_005	297	45.271844660194176	52.30582524271845	412	175.01828996322965	0.0066947592455959	0.0222986145402037	0.0245845537412109	0.0042279098916798	0.0191982449314093	0.0046876534526832	0.5016566339674989	0.497161530585282	0.4973349352622538	0.5048336553705906	0.4987211405073325	0.5102473906724798	1110.4647988505749	9112.886494252874	16455.795258620692	0.7041086499190674	0.70403281996452	0.7040647191957871	0.9409155065246242	0.9912105620089228	0.9597042623512784	29.664373536096047	45.78958277777216	0.169020821288569	74.34806267391535	1.5435883964330048	0.2616274149826986	27.63449031780875	0.4382174676275882	14.953914863887498	0.2682	111.50161812297736	75.0	249.0	255.0	10067.720871168089	0.4515565758876644	0.0340675069143241	0.0241812177547178	0.0122147716987743	0.0002062540324847	0.0007520221244857	-3.909448909083224e-05
field0049.jpg	parasite_000	120	40.14124293785311	44.99435028248588	354	190.40306627407983	0.0060709145009867	0.0249553232298567	0.0229322898302584	0.0036956111613225	0.0120947104692923	0.0031938286651887	0.7228867312231015	0.7218975600444258	0.7219796294368088	0.7243090263316212	0.7223556301772409	0.7247938503632746	406.6237244897959	4929.764030612245	8136.224489795919	0.8495496392831173	0.8494943989199494	0.8494925839170306	0.970513004606572	0.9971437617086292	0.9821994149894084	29.74750410150761	55.87565059880978	0.1227058448496334	102.41053007506116	1.8783307133312728	0.2934598254755958	33.89282521990492	0.8398833245655716	15.20263827246284	0.0287	109.11393596986818	66.0	14.0	245.0	9948.971011061814	0.7074509763611376	0.1560102617112601	0.3748518875811753	0.075691779346597	0.0066944234396545	0.0102819851242165	-0.0108508874552667
field0049.jpg	parasite_002	198	62.57575757575758	43.71428571428572	231	160.11269837220811	0.0056111749720572	0.0174922611062579	0.0190334459953109	0.0034294612921782	0.0115615005107248	0.002866642967859	0.7416053014025354	0.7404092871894362	0.7403397514793723	0.7428152227576472	0.7406859661200063	0.7548287975921613	398.9449485783424	4368.86630369026	7170.239564428312	0.8603058528898839	0.8602598163748857	0.860311147502597	0.9830999221456128	0.9529132316416908	0.964877221605387	33.278688983880016	54.18100336973158	0.1132322899780681	110.97868476203332	1.6280990935663513	0.3383929189912157	27.19622274995761	6.657844047859823	15.474776592611056	0.0159	106.77056277056278	70.0	17.0	255.0	9942.4827120931	1.0938994227913097	0.2446474631291068	0.2180088180530319	0.1031453330047636	0.0078859208858774	0.0395880801736657	-0.0133058708761268
field0050.jpg	parasite_000	121	50.79368421052632	53.62315789473684	475	141.49747468305833	0.0069724234158215	0.033394662803227	0.0377068931546448	0.0045245763310076	0.026338864193288	0.0061929848134867	0.3240106310013718	0.3156910150891632	0.3153034979423869	0.3312037037037037	0.3164266117969822	0.3272873799725652	900.1981481481482	14571.018518518518	22551.44444444444	0.5604464806161323	0.5601984842958623	0.5601937967795869	0.9349924088264616	0.993260002070822	0.9644850096648284	21.19624946976014	44.94911157836593	0.2981302852131286	42.15060071933207	2.120616274237245	0.3176672352566568	24.212263208492026	1.689249740530098	13.446199115812018	0.3988	107.18315789473684	62.0	17.0	243.0	9611.881540904891	0.3249610030616707	0.0427369469054082	0.0136459289101511	0.0044639744231239	3.250001869448145e-05	0.0009227245946339	1.255418885505006e-05
field0050.jpg	parasite_001	121	54.79368421052632	39.62315789473684	475	141.49747468305833	0.0069724234158215	0.033394662803227	0.0377068931546448	0.0045245763310076	0.026338864193288	0.0061929848134867	0.3240106310013718	0.3156910150891632	0.3153034979423869	0.3312037037037037	0.3164266117969822	0.3272873799725652	900.1981481481482	14571.018518518518	22551.44444444444	0.5604464806161323	0.5601984842958623	0.5601937967795869	0.9349924088264616	0.993260002070822	0.9644850096648284	21.19624946976014	44.94911157836593	0.2981302852131286	42.15060071933207	2.120616274237245	0.3176672352566568	24.212263208492026	1.689249740530098	13.446199115812018	0.3988	107.18315789473684	62.0	17.0	243.0	9611.881540904891	0.3249610030616707	0.0427369469054082	0.0136459289101511	0.0044639744231239	3.250001869448145e-05	0.0009227245946339	1.255418885505006e-05
field0050.jpg	parasite_005	208	62.501519756838896	49.37082066869301	329	188.36143571373725	0.0066822081141758	0.0299543158250604	0.0301674683314027	0.0061929848134867	0.0259564105360562	0.0071850136643959	0.6248586456278763	0.6231254109138724	0.6231500657462196	0.6260042735042733	0.623369493754109	0.6256722550953321	388.4910256410257	6782.595512820511	10321.658333333336	0.7892520280402875	0.7891091321457442	0.7891069040469093	0.9428781265265892	0.9955201656442144	0.9642379811832328	31.35609446763473	60.07649158316763	0.1165257153965168	107.84203788492512	1.9159430599744385	0.3189426293950585	36.02585500064594	2.0618563325052923	16.76129790085966	0.0046	107.54812563323202	62.0	21.0	244.0	9223.51414795585	0.8724144189220449	0.2488577250836619	0.3655473126672688	0.205752188476905	0.0563161584394835	0.089429882817977	-0.0035382317447474
field0050.jpg	parasite_006	215	58.39839572192514	61.155080213903744	374	214.85281374238568	0.0063265737951481	0.0267181828291032	0.0267163940655204	0.0049958378891857	0.0199196353502761	0.0053640266998232	0.8208394065984044	0.8203601818560575	0.8203517855637839	0.8209928297572231	0.8204230268315604	0.8208820241425206	166.19394703657	3111.504413619168	4687.650945775537	0.9057398322150204	0.9056775146413584	0.9056765610929668	0.9706001773323482	0.9979622161443034	0.9818652970956208	22.769172216409235	94.33906795984636	0.1018120952056571	123.42708976743393	4.143280531378225	0.4390869559332905	47.44740124573392	2.5392477294040945	22.65950267483855	0.075	110.20766488413548	64.0	19.0	239.0	9386.521046418891	1.5739129256271749	1.9617899660232505	1.199558346756037	0.3415898928674161	0.1647071736478562	0.1882724221142585	0.1438175655774084
field0050.jpg	parasite_007	195	51.22340425531914	33.31914893617021	470	223.5096679918781	0.0087618435376562	0.0378058675150881	0.0350558508796682	0.0061929848134867	0.0276232876840959	0.0067547619395873	0.6296373169601013	0.6279397198632541	0.6279803715091377	0.6301896321104224	0.6282700144860577	0.6304241608366734	350.7877984084882	6634.818744473916	9920.092838196286	0.7924002912496189	0.7922257908537427	0.7922236615556112	0.9471834647337986	0.9956887080383252	0.9692523765149816	35.72456436545169	56.3158231199164	0.1182265713886637	106.2905780549778	1.5763893589806233	0.2519614637965585	33.950950556190726	4.833967360986391	16.735942376668913	0.2476	110.13971631205672	64.0	240.0	240.0	9045.65211055782	0.5914516532945493	0.0635165627255672	0.1303236396020845	0.0369290404334399	0.0025555254798803	0.0082552082541237	-0.0001807354165521
field0051.jpg	parasite_000	164	46.35240274599543	46.89931350114415	437	98.73401871576772	0.0066757603366323	0.0265995332077098	0.0310221864406519	0.0034599788703032	0.0208058773193303	0.0062235023916117	0.2205865472910928	0.2053489439853076	0.20470806550352	0.2660538465462707	0.211426129986736	0.3150507601265177	1634.858585858586	14288.64393939394	21500.15909090909	0.4484394850874489	0.4482964696132061	0.5108359885173787	0.2483858210424838	0.6148310056667454	0.2250646605785409	20.60368880533652	32.95753649848806	0.5633232452551638	22.3075662511798	1.5995939761015898	0.3338012260329961	19.24860241510333	4.34166843307038	12.55141746447106	0.228	75.00152555301297	53.0	0.0	255.0	9085.337907665058	0.2160628152797943	0.0089557642672055	0.0039810487539048	0.0004043718566084	3.82383376437025e-07	1.893406688539904e-05	-3.42075883920217e-07
field0052.jpg	parasite_000	118	43.15302491103203	46.98220640569395	281	151.9116882454314	0.0085616571442425	0.0286671947882027	0.029984050557272	0.0055255786513414	0.0223837964861007	0.006610686751023	0.6061237087427563	0.6041572184429328	0.6041496598639455	0.6065343915343916	0.6044104308390023	0.6066628873771731	465.8388888888889	7687.281746031746	11734.263492063492	0.777201368691612	0.7769906080540229	0.7769884106573478	0.8670220617227461	0.9896315489882456	0.924602244455924	19.101944480499345	42.50186564331469	0.1530149284273417	82.12512820490086	2.225002050796645	0.2797800889069699	21.294969868675835	0.313849588883938	11.737983202517304	0.1756	106.9561091340451	63.0	249.0	248.0	9920.381228989276	0.4829388047372005	0.1027995776862405	0.0003282065247004	0.000339155665267	1.0159893791259997e-07	3.4302810423985825e-05	4.9815857269449576e-08
field0052.jpg	parasite_003	164	51.15813953488372	57.423255813953496	215	86.69848480983501	0.0070439444429323	0.0218796577751071	0.0246944710753364	0.0044215049274712	0.0160795349409893	0.0051168780915779	0.3399521942226874	0.3331406520957991	0.3326485337999344	0.3471230608195722	0.3345388929681763	0.3447718289615523	773.3774703557312	14513.758893280632	21810.013833992096	0.5753910678530558	0.5751112779362739	0.5751071272892374	0.9442649870261032	0.9930085441940304	0.9711717631243624	18.994687471821603	22.60583469806475	0.3594390922473732	34.96105706195903	1.1901135373561815	0.2607408277970316	13.326390779658931	0.9045547309234836	8.436928214282906	0.203	109.13798449612403	63.0	18.0	240.0	9706.339099813713	0.2534366030663967	0.001907089471775	0.0008716932261788	0.0011137026812317	-3.588696086866148e-07	1.28757477369034e-05	1.0369847196310617e-06
field0052.jpg	parasite_005	212	62.74047619047619	59.64285714285714	420	231.9888527117068	0.0073596057589959	0.0342340839076943	0.0331054343596273	0.0051894319169893	0.0260780779252587	0.0049653203110607	0.7812273266477867	0.7806383584154244	0.7806435936886009	0.7816546173261673	0.7807082647101936	0.7817091257586526	257.22974472808	3861.282741398446	6071.09794672586	0.8835250308795181	0.8834663442701389	0.8834650631977969	0.9599971492043072	0.9960753283743288	0.976144046218064	28.895830142251874	87.4491861676703	0.0980674584619552	128.14006614879514	3.0263600573911518	0.3769542594201441	42.64816250600116	4.338103627993699	22.44974434340953	0.1304	108.94761904761904	65.0	246.0	243.0	9719.900430839	1.2622513632437102	1.0276863959101934	0.7013694437559145	0.494882313411792	0.2872177337822438	0.495359934506737	0.0501255640061219
field0053.jpg	parasite_009	231	45.79597701149424	40.77298850574713	348	200.9827560572969	0.0078788519134794	0.0271980471089729	0.0316528265676222	0.0047296896999696	0.0168563857710763	0.0062045034826481	0.753252690920583	0.7525651467690364	0.7525032765095183	0.7540814038332839	0.7527638287291792	0.7563528847226353	392.95922256097566	4275.268292682928	7144.501143292682	0.8674308686371122	0.8673825081786791	0.8674487036980296	0.9351519798355048	0.9818968223028312	0.9550307218247732	26.36055969993372	78.44932762872547	0.1082608701019808	116.07490871375552	2.9760114550573338	0.3903286489232979	42.01294776515115	36.250008736324986	38.93572870768169	0.0754	108.04980842911876	68.0	11.0	255.0	10034.210162798548	1.2300962846790369	0.9613781008273814	1.063000212413348	0.8296712587985404	0.7691563875330456	0.7580338184851154	0.1244436724134189
field0053.jpg	parasite_010	297	31.217204301075267	45.66666666666666	465	204.0182899632296	0.0084852168705714	0.0368650013046199	0.0373195926171084	0.0059993921297385	0.0291851199328517	0.0061624672353617	0.7429047998738453	0.7421693715143667	0.7421688384665102	0.7432861067739277	0.7422402668792936	0.7573068645458766	427.4143070044709	4317.165424739195	7128.293591654248	0.8614551718672844	0.8614065830012171	0.861813330924004	0.8983675088731871	0.9425273896297304	0.9295085508335724	35.03949740800011	74.91918176262612	0.1403862621013391	89.5128228806891	2.1381351704411378	0.3672179674485502	54.86859651479814	53.22561344679266	53.86065298302135	0.16	103.5304659498208	67.0	249.0	255.0	9979.029000141314	0.9194422277670238	0.3473894157593326	0.0237963399104036	0.1863760853786316	0.0105617025261774	0.0834160587850866	0.0065197535111807
field0054.jpg	parasite_001	137	45.9969696969697	37.41515151515152	330	203.3319984622144	0.0076447491608822	0.0308131211252797	0.0323124905914848	0.0056111749720572	0.0229725658103569	0.0054976156814846	0.7525182101977108	0.7517504552549428	0.7517273673257023	0.7529002991675339	0.7518389047866806	0.7569998699271593	264.99717741935484	4506.394354838709	6810.814112903225	0.8670224599056325	0.8669400668617218	0.8669631716595326	0.9446239697348192	0.9742769146218304	0.9565766538824648	26.80972150959172	82.04733951598112	0.1003026357549947	125.28455029890289	3.060357769349712	0.4035141548624879	38.38793010118496	5.888487694030361	21.17785343604424	0.1877	107.42626262626264	64.0	21.0	255.0	9876.71931027446	1.4110846759607092	1.2969261569666235	1.006584938584403	0.2224261593251376	0.0633624886886202	0.1435837294857565	-0.0840347213943618
field0054.jpg	parasite_003	152	49.28695652173913	53.38260869565217	115	44.970562748477136	0.0062980307299709	0.0149680152369771	0.0163596817469806	0.0043299521930962	0.0111329725084261	0.0052114388091982	0.1861669953977646	0.1744378698224852	0.172965154503616	0.2160420775805391	0.178698224852071	0.2038921761998684	1264.753846153846	19813.77948717949	30250.256410256407	0.4105898116128954	0.4102778119711359	0.4105637498904814	0.9125477255935376	0.92305678808934	0.9433816686345692	9.431327758914646	17.228360581051568	0.7145803341842998	17.585665338388864	1.8267163459319964	0.3831030684986254	9.3642234889319	1.9180591508566736	6.400378505095754	0.5496	105.05797101449276	62.0	15.0	255.0	9953.156059651334	0.2096556258732638	0.0127624253537599	0.0013452837688128	0.0002129616739053	1.0240945611101913e-07	2.082524596153211e-05	5.0055640530654415e-08
field0055.jpg	parasite_001	259	46.952	44.696000000000005	500	144.0893577750951	0.0072304493648505	0.0293873572531519	0.0309354341650862	0.0055281332596096	0.0245125208195466	0.0055281332596096	0.4273497308988482	0.4184930335496203	0.4181872139228409	0.4283939439666013	0.4190845530908909	0.4767979477893465	1390.6	9701.185815602836	16770.201418439716	0.6454877595712281	0.6454097167258934	0.6473346011518031	0.9108681689809788	0.8534197314813823	0.9011851909183756	23.433505807747864	36.913023251397966	0.3026328425269731	41.52348604807872	1.5752241066376569	0.2561814683705817	21.856836601462216	6.679872158674742	13.366631678325568	0.1768	97.39266666666668	73.0	253.0	255.0	9723.75714622222	0.2389625599999999	0.0103388755562495	0.0036063251590263	0.0002385488567844	2.1568543121056674e-07	2.397555646964724e-05	4.934346314860361e-08
field0057.jpg	parasite_000	151	54.56836461126005	47.20375335120644	373	91.18376618407356	0.0075111601792207	0.029176653691652	0.0297631339749922	0.0054860970123232	0.0197848370241511	0.0049653203110607	0.2019226004657846	0.1861888008758828	0.1858678955453149	0.2052873872407096	0.1877697315485333	0.2519413592700348	1683.537634408602	18125.73886328725	28992.77572964669	0.4272649136113551	0.4270644129361013	0.4360145961466382	0.7392089786023948	0.8347459649769714	0.8121280484695439	18.39610904159704	27.930729440867548	0.5637462212198756	22.29082899601018	1.51829549268875	0.306312522609381	17.612404012805527	6.684644343191942	11.479914235870275	0.1975	96.98480786416442	61.0	249.0	255.0	10188.604773667284	0.1874233369586584	0.0054779052001744	0.0003360773210695	4.434257224169479e-05	5.4128448164103505e-09	3.2645471082535195e-06	-5.848626934656122e-11
field0057.jpg	parasite_001	158	46.11142857142857	52.68	350	95.25483399593904	0.0073290881808709	0.0262092666964815	0.0271086840777458	0.0047296896999696	0.0176934258187183	0.0054365805252346	0.3043999020971009	0.2931688425759572	0.2931028796297742	0.3095519553673875	0.2953976958101377	0.3296637104851574	1043.387351778656	15244.209486166008	23375.525691699604	0.5391106431394203	0.5388864858942349	0.5392062255537426	0.9319667694343008	0.9159662706468252	0.9401159075526409	20.26778869842196	29.360366288979744	0.4847344202142431	25.924238284554008	1.4486220833388566	0.3082296725248763	12.6600586579765	11.685856661510698	12.079225807063874	0.4118	103.66285714285716	63.5	253.0	255.0	10039.516810884354	0.227288279883382	0.0064931320803134	0.0077793007462398	0.0015678187361708	4.452652467625325e-06	9.169559404338914e-05	3.1864781902223e-06
field0057.jpg	parasite_002	195	52.46905537459283	45.3941368078176	307	88.80508652763321	0.0066337240893459	0.0236202931174389	0.0232156933192437	0.0041973923135548	0.0169137957046789	0.0036956111613225	0.2239732142857143	0.2083737244897959	0.2085778061224489	0.238093112244898	0.211906887755102	0.2727933673469388	1812.9107142857144	17589.301785714284	29341.166071428568	0.4519656558302135	0.4518100803297728	0.4584851374291864	0.8546415082337274	0.8815582708511963	0.8792787003463214	15.486476072041226	29.66392365944469	0.4891843515138205	25.688414961499728	1.91547279842436	0.3340340606527562	16.275920349435168	4.527844724266641	10.145509574968882	0.4712	100.56351791530945	65.0	9.0	255.0	10452.02229555044	0.2279681001635318	0.0169825375609269	0.0033756429801739	0.0006177387993688	8.839220022205432e-07	7.737079976546391e-05	1.2009086447103028e-07
field0057.jpg	parasite_003	236	46.33522727272727	56.91477272727273	176	75.07716446627533	0.0062529881795468	0.0164694151353618	0.0173967464240195	0.002897160545984	0.0080927714654809	0.0031633110870637	0.2859105180533752	0.2720987803405386	0.2717516000483034	0.3067866199734332	0.2806877188745321	0.3026657408525541	1374.137362637363	16710.4065934066	27564.18681318681	0.5166666443016018	0.5164975371464352	0.5164920081597965	0.9517658693604452	0.9941192575624204	0.9714705580047	9.902493124466426	33.103542945427	0.3923799508151961	32.026026274409986	3.3429503589996896	0.4409269207322968	15.36609118520789	0.7738546431681719	8.73245061783516	0.5755	109.0530303030303	67.0	251.0	247.0	10494.019915059687	0.42397156449568	0.1255477118780843	0.0067273415433246	0.0016650519661919	2.926355914148124e-06	0.0002305099285632	4.7424789361040594e-06
field0060.jpg	parasite_000	167	45.75413711583924	51.83687943262412	423	84.73401871576773	0.0062235023916117	0.0192466855720154	0.0220505010367634	0.0026004920908193	0.0075837140046322	0.002927678124109	0.1223707991156488	0.0923351425828934	0.0900464370851	0.1661098636288953	0.10997604641979	0.234707613548906	2376.405772495756	16440.51103565365	24706.448217317484	0.2820615096689702	0.2819199692925516	0.3716098834322605	0.7786837384793277	0.4463291556257606	0.8076259991203658	17.734533415633155	31.28952401104885	0.7403458097313828	16.97364994733824	1.7643274439612175	0.3692675561158807	16.68265385123972	6.226255213856728	12.236148174468436	0.7182	70.28211189913317	53.0	6.0	255.0	8434.791965279835	0.1911270668304094	0.0096404264551096	0.0001409520413943	9.481005400134817e-06	-3.452619433268308e-10	-9.241623031752828e-07	-3.032340549334732e-11
field0060.jpg	parasite_002	185	50.25	45.56168831168832	308	90.76955262170046	0.0049538016418992	0.0165391468908113	0.0171986606704673	0.0023953760340747	0.0097786962178109	0.0031327935089387	0.2617722222222222	0.2451111111111111	0.2437555555555556	0.4237722222222223	0.2718666666666668	0.4438944444444444	1827.5683333333332	8340.473333333335	11769.631666666664	0.4868256401835396	0.4867630613574251	0.6105324275511846	0.1188522476639467	0.42085921053777	0.0502000626621415	16.638212392168867	29.531931451469088	0.4697644962309639	26.750362607609247	1.774946175429815	0.3253506335384187	16.48241598441976	2.349136798961029	10.14528184198118	0.5075	51.58225108225109	4.0	0.0	255.0	6367.015962032196	0.2331503828857936	0.0145927607829607	0.005051380669667	0.0005551654790348	-2.3157061257113158e-07	-2.8552532085517696e-05	-9.003892565871046e-07
field0060.jpg	parasite_003	202	39.63283582089552	58.58208955223882	335	191.36753236814712	0.0061204309880753	0.0202596221809084	0.0184446597322752	0.0036956111613225	0.0131868492477655	0.002897160545984	0.7133594765506309	0.7113569426695701	0.7115486839723797	0.7138491408388135	0.7118470457250358	0.7786291813150952	470.6173302107728	4281.933957845433	6610.198126463702	0.8431477606348778	0.8431057101332479	0.8465776022533887	0.8915552190559125	0.7965257740354084	0.8859539980649213	28.42148758666892	67.08192098056692	0.1149524302995839	109.31800729753384	2.3602536910148104	0.3505397187832089	23.147597686215967	4.836994280867299	14.19348975662047	0.1321	81.98507462686567	60.0	253.0	255.0	9512.703259820302	0.9902546789332464	0.4745058830464733	0.3775714725723161	0.4611484037849373	0.1923777144443049	0.3022090926218008	0.004248732558409
field0061.jpg	parasite_000	170	46.63207547169812	45.79245283018867	106	48.2842712474619	0.0060643204552945	0.0146231985452057	0.0154769637242762	0.0033073909796782	0.0129276207307531	0.0047516972641857	0.345647518266566	0.3385298563869993	0.3381519274376418	0.3532375913328295	0.3391597379692618	0.3491118669690099	584.6428571428571	14432.813492063491	20667.678571428565	0.5797428604481026	0.5793773577306831	0.5793736733029422	0.9588812687135096	0.9931977105745208	0.9808995876291712	7.2070347455429955	22.0393249325782	0.5713528095198059	21.994064621683737	3.058029510154345	0.4564493646310693	10.188661267424742	1.1561577224007389	6.483068319202847	0.5	107.30188679245283	58.0	23.0	236.0	9432.97804675448	0.3170242885066196	0.0654196723944122	0.0054179672278896	0.0024195913584051	8.758765046580655e-06	0.0006151787888491	1.7668791904715025e-07
field0061.jpg	parasite_001	166	50.99056603773585	44.88679245283019	212	64.8700576850888	0.0065421713549709	0.021762590701575	0.020479967719635	0.0042279098916798	0.0155684495144142	0.0046076193874696	0.2068977777777777	0.1931448888888888	0.194567111111111	0.2193422222222222	0.1991466666666666	0.2478008888888888	1108.5893333333331	19080.45333333333	29204.498666666663	0.4350021883647165	0.4346834483030564	0.4346776386407421	0.9300334556108384	0.9921412168527478	0.959156035406208	14.351016298938756	20.98409917178354	0.6330779052851039	19.849643321069568	1.4622030060223192	0.3234789658065465	13.362930173139858	5.168784311836301	8.783184694963456	0.4602	107.78930817610065	62.0	244.0	242.0	9712.018502037105	0.1905318652310296	0.0047745471807416	0.0013498870555746	0.0002294229261592	1.1297932645752887e-07	1.391766074648086e-05	5.946791298160587e-08
field0061.jpg	parasite_002	219	48.92957746478874	43.52112676056338	142	55.79898987322333	0.0064030201178071	0.0179639869375274	0.0166500696425614	0.0031633110870637	0.0132150231586904	0.0041248384881434	0.242798353909465	0.2283401920438957	0.2292181069958848	0.2526748971193416	0.2313305898491084	0.248477366255144	627.8333333333334	17807.714814814815	24973.34814814815	0.474612323833225	0.4740896271484945	0.4740851870959513	0.9649920478011929	0.9938226833804988	0.9810938367920408	10.562634880098908	21.01255225348952	0.5731199607380332	21.9262483864231	1.989328656344956	0.3765758538143889	14.064047350150227	2.90990353248602	7.717875244130188	0.3757	107.30046948356808	57.0	27.0	230.0	9176.186713394609	0.2434404083696785	0.021091182287435	0.005258968597177	0.000579131795382	7.481018837184974e-07	4.86630673534089e-05	6.795811061697441e-07
field0062.jpg	parasite_000	89	52.9041095890411	54.273972602739725	146	70.94112549695427	0.0067882851487709	0.0167577219514963	0.0187245172023565	0.0048927664856492	0.0145645519493404	0.0061309178670468	0.6038532544378697	0.6021538461538462	0.6018650887573964	0.6131408284023669	0.6025041420118343	0.6118248520710059	692.9507692307692	7442.533846153847	12039.22	0.7754870697449897	0.7753932852553598	0.7768635981424915	0.4048286515154697	0.9464759808437972	0.2846108894618609	10.457335150679953	28.02704451598656	0.3645579480107121	34.47015949845627	2.6801325683976183	0.3950747090584269	12.7417074070105	1.9450635888942784	7.370710770925817	0.3722	103.2054794520548	62.0	9.0	255.0	10250.122161756428	0.3830783744669257	0.0837823348700835	0.0284051358014264	0.0197904036611682	0.0004645492331274	0.005066721697083	6.607095600275691e-05
field0062.jpg	parasite_001	94	49.36702127659574	45.09574468085106	188	63.00609665440989	0.0057817306535042	0.0192614152452931	0.0201832362503068	0.0031327935089387	0.0114918391465944	0.0031938286651887	0.1759360769101029	0.1571512902681734	0.1568139652555237	0.1952057682577163	0.1635393826952268	0.2341035587788834	1789.6818181818185	19550.2012987013	31450.28571428572	0.3898326510557383	0.3896398934001265	0.3915155169948968	0.8996495669356643	0.8373593742215234	0.8922616291051644	10.897336646097653	25.881262033771268	0.5951172832209478	21.11578838098319	2.3750080294196816	0.4107739315407948	12.495679771874896	2.8042211809221897	8.460882016440806	0.569	99.06205673758863	64.0	253.0	255.0	10290.827709245006	0.2621647840555561	0.0335649415822665	0.0039885566177529	0.0008553873892107	1.5666249115241296e-06	0.0001529303649935	2.050111674910076e-07
field0064.jpg	parasite_000	133	51.78571428571429	50.13186813186813	182	97.66904755831214	0.0046571358745582	0.0134496424099856	0.0160090165174582	0.0021292244851304	0.0077922214502433	0.0031633110870637	0.5918766200701666	0.5886467789750527	0.5883666396963949	0.5977101085786886	0.5902353334728536	0.5940551149312586	760.7304236200256	7463.050064184852	12967.952503209242	0.7664409910892656	0.7663744589642885	0.7663713507988338	0.9816670688319966	0.9983237537838004	0.9871115425364114	8.668996187904263	41.96139488711486	0.2397548199106935	52.41342225795516	4.840398354963294	0.4296283821347015	22.11187051349	2.7634450837376106	10.676097521830744	0.0369	108.56959706959708	69.0	12.0	244.0	10081.076658079404	0.63046365239639	0.3350657187242424	0.0043975220093059	0.0012705513098302	2.892836340236569e-06	0.0006809535054591	8.068725166117151e-07
field0064.jpg	parasite_004	199	46.89130434782609	56.0072463768116	138	55.38477631085023	0.0067827228932686	0.0185094075446321	0.0169727987380255	0.00388920686908	0.0111468973909672	0.0036345760050725	0.33376953125	0.3258203124999999	0.32646484375	0.3436914062499999	0.3287890624999999	0.3424804687499999	879.7718749999998	13717.765625	21385.737500000007	0.5689998952277964	0.568763599282539	0.5687587164363719	0.9518039571200256	0.9914788088405524	0.9757325638138472	10.962244496728994	21.30221225726831	0.5653379482309556	22.228068456542875	1.943234550517884	0.3846221593043623	11.899588710702377	9.980951496246492	10.807679002471149	0.4039999999999999	106.6038647342995	63.0	17.0	236.0	9276.983173469624	0.259943410987218	0.0228291081498796	0.0077706392426529	0.0013957995585899	3.390440336370297e-06	0.0001240601537323	-3.1042228960298764e-06
field0064.jpg	parasite_005	185	47.10839160839161	47.150349650349646	286	112.04772721475248	0.0064286134084947	0.0203470998774312	0.0231669582152503	0.002927678124109	0.0107731356412031	0.0036650935831975	0.4401950414591567	0.4353190049802375	0.4348565237685367	0.4488737012342824	0.4372745582519352	0.4441232769363189	1034.5244922341692	10926.505376344088	18611.09916367981	0.6584251990492785	0.6583141700376732	0.6583097509517692	0.9699590816095244	0.9963648326937112	0.9833848498227874	15.327839630807183	37.51182537216161	0.2862660158953186	43.89752858039016	2.4473002246687905	0.3347843486398063	19.713647117700862	0.7525382134157481	11.088395962642034	0.4406	112.05944055944056	71.0	16.0	243.0	9945.83679316022	0.3588460905811387	0.0656186414215013	0.0130145384838947	0.00417822349493	2.610688722632589e-05	0.0009762044297307	-1.6362489934794344e-05
field0065.jpg	parasite_000	157	43.854729729729726	55.93243243243244	296	155.76955262170048	0.0068753084259442	0.0193850095491214	0.0200810258748153	0.0031938286651887	0.0096924429237262	0.002897160545984	0.58690304	0.58380288	0.58418816	0.59155584	0.58593408	0.7055884800000001	671.5656	5926.684000000001	8833.5664	0.7632908837485948	0.7632235145569011	0.7644919854383927	0.9464604674856734	0.7293460300467671	0.8403629766185309	26.71804418587251	48.86224715896481	0.1532979791846673	81.97349163501593	1.8288107774296336	0.3136829138723336	18.69444668126575	4.2514524677295285	11.881411473591118	0.1186	78.54391891891892	57.0	0.0	255.0	8845.948521579012	0.6548507353340374	0.1248860250988137	0.1419733915979198	0.11929167597611	0.0155028245535891	0.030460571989944	0.0008208018463943
field0065.jpg	parasite_001	162	64.67281105990783	43.0	217	97.2193000900063	0.0056111749720572	0.0167203082682586	0.0161166059231591	0.002897160545984	0.0068072840577345	0.0033379085578032	0.5142283250748859	0.5101620895271688	0.5106729934772263	0.5212760001119789	0.5172097645642618	0.6789878502841467	831.3359788359787	6065.25	8545.400793650795	0.7130693392340302	0.7129994934081422	0.7156880060157489	0.9479737272318792	0.602433182582354	0.7628634684815082	10.160800441201264	40.13025040817601	0.2885124891002227	43.55572493083272	3.94951663900916	0.4127806965388883	23.02820203023636	0.3024559339756571	11.176191942251917	0.3784	67.0768049155146	51.0	0.0	255.0	7705.653087180069	0.4935711012179799	0.1884427930503444	0.0335463393737784	0.0209488557415171	0.0005516669152789	0.0081912677911796	6.38115395209368e-05
field0065.jpg	parasite_002	160	48.80299785867238	37.978586723768736	467	258.54520189781084	0.0078718613573001	0.0289057530297732	0.0291593130784152	0.0054860970123232	0.0151494020714787	0.0051894319169893	0.6156925902380447	0.6127158622263515	0.6128314886356844	0.6169179693655216	0.6137456327666116	0.6753932004281654	652.0699300699299	6430.313752913752	10188.259673659675	0.7823701563805077	0.7822979539892395	0.7835278862441741	0.9086142856496414	0.8568335366278559	0.9073343814389488	34.69447448162119	69.69827329759568	0.0877917648434844	143.13837564107013	2.008915665649213	0.2695786763242417	39.27781760268813	5.441040029957193	19.92672486992237	0.0465	92.9014989293362	64.0	0.0	255.0	9864.51563658262	0.8112360626635711	0.2391648158193581	0.1741694641467471	0.1550963013487116	0.022461950499662	0.0670400606414214	0.012052208949322
field0066.jpg	parasite_000	149	51.15891472868218	48.10852713178294	258	124.29036790187178	0.0079388529272092	0.0248188093822205	0.0280713540948436	0.0049348027329357	0.0191838747750846	0.0059688745516135	0.5034865702479339	0.5005501033057851	0.500338326446281	0.5068672520661157	0.5011570247933884	0.5070170454545455	514.9295454545454	10193.431818181818	15099.190909090908	0.7070580704183416	0.7068268088267015	0.7068331745375744	0.9372438384481054	0.9887949219832348	0.9685604303471396	15.67824378605648	44.72122266010853	0.209872058814183	59.87633935342108	2.852438274998732	0.3598124570313951	26.121306039554987	0.535605460667038	13.473685202656164	0.2252	108.11627906976744	61.0	17.0	255.0	9813.647977885945	0.5440395068871179	0.180579790571516	0.0557296610060025	0.0612513425834501	0.003573002565801	0.0234178756950911	-0.0002005861245217
field0066.jpg	parasite_001	141	46.48958333333334	58.015625	192	86.59797974644667	0.007182456703905	0.0212698555833592	0.0213605199137439	0.0052173952228573	0.0149271400137818	0.0048812478164878	0.3201915521671728	0.313417146254964	0.313406528063879	0.3247679925247935	0.3157212937204018	0.3616024973985432	1232.9377880184336	11462.241935483871	16699.645161290326	0.5578094135202799	0.5576404055667681	0.5627976958993388	0.8379547625509852	0.6746057897274617	0.8772947457836843	9.950812048311205	33.10678224399657	0.3217329728087615	39.05838591753118	3.3270432687566704	0.3823043255850899	16.989891910959315	0.3381214331846207	9.60104125930988	0.6059	83.62152777777777	56.0	3.0	255.0	8825.863703221452	0.3890226858633536	0.1053375137827286	0.0094425522745889	0.0010632750482202	-2.5083861785269346e-06	-0.000318286674416	-2.2491761570105987e-06
field0066.jpg	parasite_002	149	51.15891472868218	45.10852713178294	258	124.29036790187178	0.0079388529272092	0.0248188093822205	0.0280713540948436	0.0049348027329357	0.0191838747750846	0.0059688745516135	0.5034865702479339	0.5005501033057851	0.500338326446281	0.5068672520661157	0.5011570247933884	0.5070170454545455	514.9295454545454	10193.431818181818	15099.190909090908	0.7070580704183416	0.7068268088267015	0.7068331745375744	0.9372438384481054	0.9887949219832348	0.9685604303471396	15.67824378605648	44.72122266010853	0.209872058814183	59.87633935342108	2.852438274998732	0.3598124570313951	26.121306039554987	0.535605460667038	13.473685202656164	0.2252	108.11627906976744	61.0	17.0	255.0	9813.647977885945	0.5440395068871179	0.180579790571516	0.0557296610060025	0.0612513425834501	0.003573002565801	0.0234178756950911	-0.0002005861245217
field0066.jpg	parasite_005	228	47.485714285714295	53.30714285714286	140	57.87005768508882	0.0067385243313753	0.0189266921488	0.0186933682685168	0.0038702079601164	0.0130183318858435	0.0046571358745582	0.32607421875	0.31869140625	0.31880859375	0.3379296875	0.3210546875	0.33513671875	622.68125	15731.48125	22443.7875	0.5628818435865672	0.5625122092595428	0.5625085483242197	0.960877449067533	0.9900848004703	0.9805642914656948	10.20151061612043	22.96368467389855	0.5253274191802889	23.921025546253613	2.25100826122862	0.3968146152343569	11.508836700777426	0.3776060355246971	7.190671645492513	0.4915	107.57142857142856	58.0	247.0	242.0	9859.225850340135	0.2818757288629738	0.0357041261412389	0.0048319725070564	0.0007031695519487	-6.758460665120206e-07	-8.044054855606676e-05	1.1059900917871562e-06
field0068.jpg	parasite_000	101	54.60795454545455	47.65909090909091	176	71.52691193458121	0.0046571358745582	0.0128449052222562	0.0131885478492737	0.0026615272470693	0.0059737995111094	0.0033989437140532	0.3104383680555555	0.2985704210069444	0.2986789279513888	0.3316786024305555	0.3127305772569444	0.3340250651041666	1483.59375	15367.911458333332	26089.421875000004	0.5418136765227037	0.5416817765328453	0.5419838013065585	0.947998779680984	0.9723732753329234	0.953309396696521	11.139766478075147	25.248683042407123	0.4322983530108609	29.068745061916676	2.2665361156448465	0.3529955699121984	13.55664498579433	1.152395381363104	7.820861639908931	0.3088	106.69886363636364	66.0	9.0	255.0	10561.843029011708	0.2704511337222952	0.0332390904732612	0.0038178307290156	0.0006998599182143	6.955305754575457e-07	7.186597234731271e-05	-9.082770212930536e-07
field0068.jpg	parasite_002	169	35.645476772616135	47.00244498777506	409	228.81727983645297	0.0055166145904482	0.0244331417983348	0.0233410396065439	0.0046876534526832	0.0127574321522799	0.0039617606944914	0.8107387708578927	0.8100311376568683	0.8100293416335155	0.8111100687523725	0.8103493929949941	0.8142971720594563	300.33545387815025	3324.9963298262787	5555.264252507952	0.8999614308922522	0.8999299300766701	0.9001422235476103	0.9555413508903912	0.983888453421346	0.9651451465684946	37.01723237905384	71.19762760727245	0.0981647432806354	128.01307469866413	1.9233644179071456	0.3111549427480342	45.74555082954772	4.20946498193695	21.45529768143398	0.1191	106.44254278728609	66.0	249.0	255.0	10344.567807063164	0.9840124801205252	0.3194783131920212	1.1329879642731973	0.2088996171969947	0.0999723887679406	0.1128291675924395	-0.0182768889887004
field0069.jpg	parasite_000	182	48.326975476839245	46.61852861035423	367	150.22539674441617	0.0062235023916117	0.0237419281103988	0.0254331952908886	0.0042279098916798	0.0152043091651427	0.0052314681642757	0.4722448278356482	0.4660825376157408	0.4660689742476852	0.47460636091821	0.4682692539544754	0.4767282744984567	954.6657986111112	10369.8125	17528.96267361111	0.6815399369929387	0.6814335071836769	0.6814399759533543	0.9431614606723088	0.9949307058189758	0.958460405351135	20.323038702513315	53.514957676280886	0.2043568543327702	61.49228835699522	2.633216344249878	0.3562310956470815	27.673642836306712	2.499988050151892	15.093361472244188	0.155	109.8646684831971	69.0	253.0	255.0	10084.972602728429	0.558051191620911	0.1742017190393198	0.0178917748890894	0.0011833274024501	2.3647141293069807e-06	-0.0004173712038903	-4.904515213604673e-06
field0069.jpg	parasite_002	190	42.885245901639344	50.99180327868853	122	67.01219330881975	0.0069037600714207	0.0172028742862201	0.0170693033753938	0.0053860332560208	0.0135640145128288	0.0056711790101656	0.3920566336175302	0.3876586551444774	0.3876586551444775	0.3945449635430732	0.3887774391420084	0.3940627290613788	541.6894409937888	13205.708074534165	18818.298136645964	0.6215558202189502	0.62112890017428	0.6211257018379025	0.8901094116615493	0.9899705327395296	0.9397331453641442	8.068940515550581	25.61489900190967	0.3413988308063104	36.80847583654612	3.1745058663580745	0.3822423612351513	13.455532072806436	1.5493861827926123	7.3397015624905775	0.302	104.6256830601093	55.0	21.0	247.0	9556.562072620862	0.3694830184024214	0.0916722197328566	0.0075215254095243	0.0030951463287272	1.4462292870149176e-05	0.0008848729099345	-3.723573323830396e-06
field0069.jpg	parasite_006	260	51.38181818181818	47.23636363636364	110	51.21320343559643	0.0072448245241927	0.0163301969607667	0.0153738612633207	0.0052189190490003	0.0128986299099274	0.0040332857537684	0.3879967206790124	0.3839457947530864	0.3842110339506173	0.3923611111111112	0.3852961033950617	0.3938560956790124	839.7048611111112	12592.486111111108	19660.80902777777	0.6182971568450638	0.6180671735183415	0.61806301816093	0.8764768080393319	0.9888887065379568	0.9307202659313268	8.881963556396444	20.859545554451014	0.5270340381314772	23.843565510325327	2.348528613296187	0.4073079626952668	11.132166296410048	2.496195042703445	6.862102196213652	0.1007	106.98787878787878	62.0	18.0	245.0	9634.551368227729	0.2920510894064613	0.0409674537653515	0.0097430505902953	0.0017373445349367	2.6393818276187837e-06	1.339164294635827e-06	6.642714291272962e-06
field0069.jpg	parasite_009	182	48.326975476839245	46.61852861035423	367	150.22539674441617	0.0062235023916117	0.0237419281103988	0.0254331952908886	0.0042279098916798	0.0152043091651427	0.0052314681642757	0.4722448278356482	0.4660825376157408	0.4660689742476852	0.47460636091821	0.4682692539544754	0.4767282744984567	954.6657986111112	10369.8125	17528.96267361111	0.6815399369929387	0.6814335071836769	0.6814399759533543	0.9431614606723088	0.9949307058189758	0.958460405351135	20.323038702513315	53.514957676280886	0.2043568543327702	61.49228835699522	2.633216344249878	0.3562310956470815	27.673642836306712	2.499988050151892	15.093361472244188	0.155	109.8646684831971	69.0	253.0	255.0	10084.972602728429	0.558051191620911	0.1742017190393198	0.0178917748890894	0.0011833274024501	2.3647141293069807e-06	-0.0004173712038903	-4.904515213604673e-06
field0069.jpg	parasite_010	280	49.41517857142857	45.46875	224	96.1482322781408	0.0064506186205959	0.0210371600204413	0.021634075275026	0.0033989437140532	0.0128055274747769	0.0033989437140532	0.5521905006858709	0.5496506344307269	0.5495836548353908	0.5564905907064471	0.5506874785665294	0.565039866255144	804.5902777777777	8396.57060185185	14183.244212962962	0.7408325195007871	0.7407495376142078	0.7408313319559362	0.9541305060805508	0.977620017586301	0.9686297277087348	12.833234636191676	39.99328772759557	0.3044915706463503	41.27001147415768	3.1163840498020985	0.4159544775810505	24.897561526328825	0.2979617297480005	12.726142831667095	0.4381	107.89583333333331	68.0	249.0	255.0	10175.560577876986	0.4922307406500547	0.160261524645044	0.0492331129950632	0.0099179829652323	7.020201441988696e-05	-0.0013491474316583	0.0002076133720456
field0070.jpg	parasite_001	237	54.217741935483865	38.034946236559136	372	170.67514421272205	0.0057522441935208	0.018936632054603	0.0220758374225948	0.0026310096689443	0.0112702190398909	0.0044215049274712	0.4616487655876251	0.4539782076525169	0.4537931313357533	0.4666878182457254	0.4564417445075881	0.5041867684430882	1063.8562610229278	3639.6084656084654	4057.440035273368	0.6720632615470327	0.672021329846786	0.697049088846467	0.9554439242392664	0.3716158669037537	0.5357154606774436	21.20621291240457	48.26285689338789	0.1604767967697502	78.30646465600391	2.275882878887656	0.2827761307366184	25.850177773008124	24.581015116914944	25.178181033421225	0.2796	44.51164874551972	12.0	5.0	255.0	4108.9595417260825	0.4669030278222232	0.0997252139068187	0.0296346071564706	0.0251115820009317	0.0006740550264695	0.0079152174679501	0.0001221405470491
field0070.jpg	parasite_002	268	43.44947735191638	45.73170731707317	287	136.5685424949238	0.0072795716937823	0.0240376586812184	0.0235940136139027	0.0036956111613225	0.0108281027430855	0.0046076193874696	0.6088323072106856	0.6065747380033095	0.6066689524604584	0.6123468642387562	0.6084924196121108	0.671961956440721	703.054826254826	3862.885714285714	5198.0965250965255	0.7784548407962639	0.7784109406801023	0.7845539657992421	0.9312052551043938	0.545635558562545	0.739886491077465	18.02661162086721	44.06293359769018	0.1933705852973872	64.98594703549759	2.4443270052306394	0.3226433612947724	24.36245312282361	0.8687474672065407	12.704026728443086	0.3714	59.31823461091754	13.0	1.0	255.0	6545.359818486189	0.4935759677186495	0.1239345704952168	0.0059532969123184	0.0003440739451284	4.19993228383991e-07	-0.0001211229341571	-2.57111525427594e-07
field0070.jpg	parasite_004	316	50.04666666666667	49.35333333333333	150	57.76345596729061	0.0035925397577861	0.0107480133972718	0.0108587628105298	0.0021292244851304	0.0055501398158072	0.0023343408778247	0.14664780521262	0.1107681755829904	0.1104681069958848	0.1858710562414266	0.1319873113854595	0.2911951303155007	2693.5648148148152	8636.032407407409	10220.74537037037	0.3057384184664241	0.3056659015583536	0.3230240963143957	0.9308847930040338	0.2489802159957681	0.4878246364288329	7.553674856331365	25.89831990578936	0.5649301911358069	22.2441123019008	3.4285722378004944	0.4483512884072355	13.749840108181214	2.8450997228269737	8.357540032203302	0.1859	47.35555555555555	9.0	1.0	255.0	4735.5446913580245	0.303242074074074	0.0653792874196104	0.00012749057632	8.439839823771562e-05	8.690866798462346e-09	2.0188529764535022e-05	-1.0551216674895262e-09
field0070.jpg	parasite_005	210	48.2589928057554	47.460431654676256	139	47.38477631085024	0.0057206954972542	0.016292823099873	0.0155422296540792	0.0053525080306618	0.0093619387084399	0.004021767084607	0.1287004998077662	0.1089484813533256	0.1100538254517493	0.1393694732795078	0.1196655132641291	0.1746443675509419	1247.955882352941	23921.710784313727	34548.078431372545	0.3190786248229808	0.3186564407973256	0.3200760428447246	0.8201317404911126	0.8331658531706714	0.9000052016370103	11.448654969445842	16.33647367899994	0.7779415980668383	16.153359899491466	1.4269338819799098	0.3447620723548544	10.013316210691476	3.5496667522861944	6.871401697444488	0.7178	100.06474820143885	55.0	16.0	255.0	10231.465831651223	0.1789352845656811	0.0037289403565018	0.0004199444896398	1.3000682151120896e-05	9.229815556248863e-10	6.092685646206571e-07	2.662110767748849e-10
field0071.jpg	parasite_000	172	45.63555555555556	29.97555555555555	450	181.12489168102783	0.0065622023901561	0.0294810908415059	0.0256856463450866	0.0073711244281573	0.017544153108104	0.0063124995096538	0.5707426639294771	0.5675238497765971	0.5677291389928752	0.5729966187658495	0.5687392826953266	0.606094674556213	597.8659340659342	7957.908791208792	12151.310989010988	0.7528736729465859	0.7527604643058167	0.7557015779181397	0.8692609044124971	0.8980929192515357	0.9026069479204606	24.78368076531963	59.00017930350876	0.1723717537593668	72.90272530325349	2.3806060069200483	0.3257430757082893	31.15625621703259	0.6997895626213528	15.453448891028874	0.1906	96.77851851851852	59.0	10.0	255.0	10058.705760768176	0.5687849986282579	0.1585356244362556	0.1169654113446768	0.032610762282507	0.0018089702164885	0.0092875961641633	0.0008854503765316
field0072.jpg	parasite_000	149	47.1869918699187	46.47154471544715	123	51.00609665440989	0.0052609552962868	0.0109529977755839	0.0145659785622222	0.0021292244851304	0.0043489511020597	0.0033569074667668	0.2516771414448132	0.2419673751853682	0.2382600098863075	0.2956712096603347	0.260080502789351	0.2641409504978462	1518.9579831932772	16809.05042016807	28349.53781512605	0.4833790169365044	0.4832091925811005	0.4832027091094642	0.9774449355382462	0.9956859988714278	0.9907691785716934	10.375778073492542	19.13151121073557	0.5941153816358793	21.151397527796767	1.84386279999682	0.3750828325554981	10.498802650185684	2.240308375956566	7.0887843031078654	0.434	111.60975609756098	70.0	15.0	242.0	10039.37074492696	0.2406867336569459	0.0172342930552196	0.0034476515540358	0.0003336582349867	-3.50207304506668e-07	-4.004147946353369e-05	7.361649806503055e-08
field0072.jpg	parasite_001	153	53.85263157894736	46.07368421052632	190	67.18376618407358	0.0065611702639344	0.0179142195265472	0.0183957590449157	0.0034294612921782	0.0114890301252949	0.003858689290955	0.2510042533081285	0.2391747400756143	0.2387612240075614	0.2684753071833648	0.246499881852552	0.2900667533081286	1493.296195652174	15555.6902173913	25582.29076086957	0.4838910176252981	0.4837172001033838	0.4838826388219672	0.964233699522072	0.9039940423799956	0.933370514781132	12.515443462226775	25.08559787308599	0.5289745445223505	23.756097045664568	2.00437147503383	0.3733877884183385	13.200783974574176	0.4572721353262899	8.045615691258984	0.2355	107.49122807017544	73.0	18.0	255.0	9673.309572176053	0.2585274821402537	0.0241731809541413	0.0049902648301341	0.0004978576365344	-7.387921134098074e-07	-7.435188247251205e-05	-2.64547543849382e-07
field0072.jpg	parasite_002	243	46.28712871287129	53.92079207920793	101	69.42031021678298	0.0053745145868594	0.0134217111020168	0.0143311715260587	0.0031327935089387	0.0100915059379395	0.0033073909796782	0.6112701192798593	0.6092481049548846	0.6091057095798863	0.6151717525548104	0.6101404493048733	0.6657126176541787	530.4095860566449	6157.965141612202	9306.435729847492	0.7800536686247903	0.7799708956333866	0.7801380272242154	0.9857631511575268	0.8391627263008443	0.8844956798054676	9.533555699072458	35.129868895817125	0.2633650478872364	47.71464822370676	3.6848653330084393	0.5060459797156621	13.094801780004564	0.3871194279197242	6.504973434016546	0.1497	95.2805280528053	65.0	20.0	255.0	9256.267838665057	0.8199234980845402	0.5004678202323514	0.1593420813865433	0.1876883056620924	0.0324517349001088	0.1228840185658697	0.00063506449408
field0073.jpg	parasite_002	168	42.517684887459815	51.93569131832798	311	117.05382386916236	0.0065231724460073	0.0269205019826735	0.0264997312858515	0.0057637628626822	0.0214270905629617	0.0053509842045187	0.4627236585943754	0.456982537514372	0.4568143875245811	0.463833011773775	0.4573887180091916	0.4801086205258729	375.7513061650993	1811.922675026124	897.694879832811	0.6755026380795064	0.6751017880286591	0.6753948678394448	0.9757580918009244	0.2302003365570041	0.3090142282106834	21.745877766755942	38.78455579020963	0.2852325219042027	44.05658418775848	1.7835359973144709	0.3313395027022894	19.05262763012505	0.8548701230263813	12.130006683971164	0.2495	41.40621650589496	37.0	34.0	255.0	1326.740668750553	0.3973321880407101	0.0429594406762274	0.0215702159515058	0.0053273911060501	-4.494913118656383e-05	-0.0008660922572831	3.522686228124828e-05
field0073.jpg	parasite_003	163	47.03314917127072	45.983425414364646	181	83.90559159102153	0.0073470536194343	0.0184266182706997	0.0225280353454577	0.0031633110870637	0.0158920172160821	0.0060213980138981	0.3715277777777778	0.3660260849492152	0.3652662357648508	0.3861765158510311	0.3666512773160973	0.3731821329639889	266.4188596491228	747.186403508772	157.69736842105263	0.604459000176953	0.6032905433683875	0.6051999054717672	0.9752673932938262	0.94435056842244	0.8749239086371549	12.282047148273255	26.861257054570675	0.3230774387411266	38.89584696264809	2.1870341914741087	0.3201366743887545	15.792185781232142	3.2079339681695145	8.820967264706418	0.4367	34.60957642725599	33.0	33.0	68.0	338.3227075553927	0.301234741955846	0.038831648562154	0.0079345229336974	0.0040576020063121	2.044790666051212e-05	0.000568803730766	1.0580555310332764e-05
field0073.jpg	parasite_004	230	71.89096573208722	39.84423676012461	321	178.36143571373725	0.0076142315827572	0.0263402266097111	0.0315979365078757	0.0047296896999696	0.0191430270016892	0.0058848020570406	0.5946696640903686	0.5926858320121549	0.592421596313912	0.598482502642357	0.5931626948738274	0.6362960760998811	50.30459770114943	2352.072557471264	2174.1041666666665	0.7796960533142605	0.769490620907707	0.7696085505901511	0.9780917260078208	0.3486379353961563	0.4629390687486725	21.67681909914024	73.58935929213442	0.1267981675718434	99.10530140145056	3.39484123365006	0.4125855961949213	9.393898782114857	7.830637830406194	8.590342425936985	0.0887	46.161993769470406	38.0	37.0	255.0	3219.674692598093	1.1458875169944902	0.927197001014646	0.2957208441903927	0.0477255392631769	-0.0019748590032356	-0.024524073487286	-0.0053147426345726
field0073.jpg	parasite_006	151	62.38801261829653	38.15141955835962	317	205.675144212722	0.0062350210607731	0.0298852137782858	0.0272737039233752	0.0085567358813221	0.027772356432546	0.0044330235966326	0.6740373192148761	0.672498708677686	0.6725329287190084	0.6735459710743802	0.6725677944214876	0.6772255940082644	211.56704545454548	739.784090909091	201.9693181818182	0.8201961674501329	0.8199308867438431	0.8201631608384681	0.9613807367651735	0.9181194259756572	0.8156965465809951	31.85832878040473	60.01860816143829	0.0941684680418399	133.44563074739432	1.8839220530097067	0.2918126465459692	32.545809380213555	2.069943101331112	16.365022413948214	0.1671	39.343848580441644	40.0	9.0	82.0	712.4863948624561	0.91032855645044	0.2602126733224978	0.2623477363519517	0.0263629228122604	0.0005752560270028	0.0119401028799934	-0.0021156327679471
field0073.jpg	parasite_007	189	52.41818181818182	52.34545454545454	110	62.17766952966369	0.0065296202235508	0.0137525821268147	0.0157430897264166	0.0031327935089387	0.012146367102058	0.0066491339116071	0.3655892337211018	0.3597659971286344	0.358826765420172	0.3887748393242898	0.3602221953870305	0.4041782393430745	27.56410256410256	9388.362637362638	9108.417582417582	0.6429700942607572	0.597181651103499	0.5972637934978647	0.9738795909999666	0.5155329954669863	0.6364790588163147	11.121154964510763	19.770816915634416	0.357547436458995	35.146023528546074	1.7777665160431615	0.3179729485712256	13.286546931770472	1.7977169815941891	6.8952388502094815	0.4392	70.47272727272727	41.0	41.0	255.0	6690.612892561982	0.29236664162284	0.0230496425694627	0.0100657010761689	0.003234987870048	1.5300250359868053e-05	0.0004642140834847	1.0328254669169252e-05
field0073.jpg	parasite_008	283	45.61224489795919	48.061224489795926	147	68.97056274847715	0.0084703065493342	0.0213658404801328	0.0216013243285536	0.0063609838705207	0.0201510869664887	0.0065891315536578	0.3234481292517007	0.3181512188208617	0.318186649659864	0.3270797902494331	0.3185409580498866	0.3573908730158729	124.98511904761904	3604.086309523809	3252.0059523809523	0.5895597572357474	0.5627622993392327	0.5630856096798924	0.9038742386530472	0.2659371667413828	0.3955685456744219	9.80672135412678	33.096467823738216	0.3883288527433665	32.36012602613349	3.374875927295604	0.4798636766881967	14.671630634242046	0.7439864964946057	8.796581009169739	0.1871	43.40589569160998	37.0	44.0	255.0	2581.365860932431	0.5066105298151469	0.1804820601301016	0.0534065901768724	0.0378011835224585	0.001697575758624	0.0154335991332069	-5.4822872898528366e-05
field0074.jpg	parasite_000	190	47.41968911917098	54.191709844559576	193	81.2193000900063	0.0052009505861507	0.0135755549885489	0.0153648863615268	0.0026310096689443	0.005865803148077	0.0026615272470693	0.4862806130834977	0.4798857659434582	0.4793567143326759	0.4959011341222879	0.4834915351742274	0.5217065253122946	947.0689102564102	10144.23717948718	16741.616987179485	0.6908104456510257	0.6907180775820903	0.6912150714009044	0.9668622249730152	0.9382951290387532	0.959144920002858	9.1700609327371	34.54224846452669	0.3676619512786024	34.17914356015802	3.7668504841893617	0.425296061727291	17.47213595583028	2.722188868479156	9.588458515522431	0.3648	102.38687392055267	65.0	9.0	255.0	10467.504905426247	0.4136194774919715	0.12899377285788	0.0064413211993211	0.0020604177392425	6.645600538078117e-06	0.0005980483495182	-3.4898568881375e-06
field0074.jpg	parasite_001	205	47.89075630252101	47.27731092436974	238	86.73401871576773	0.0058773218172385	0.019832701673375	0.0203418096339917	0.002927678124109	0.0078778177709592	0.0026615272470693	0.3822331152040682	0.3739339572531352	0.3742251557777293	0.3926353736104033	0.3817262140686636	0.4197006587018477	1045.4909688013136	13472.660098522168	21497.221674876848	0.609354287436534	0.6092100887863817	0.6095810891300759	0.9421173052887726	0.9465608385525608	0.9492201553929582	10.399603935808925	36.54498752398703	0.3975647605727297	31.60836135540817	3.5140749349262985	0.4213454889453124	17.304840089840376	2.3471791168942597	10.149132082203913	0.25	103.73669467787111	63.0	253.0	255.0	10573.331230531428	0.3791197151129359	0.1038884541873886	0.0058188810873595	0.0022765201802543	7.823378517621853e-06	0.0005452882497478	-2.728896354904806e-06
field0075.jpg	parasite_000	148	47.02424242424242	50.81515151515151	330	75.79898987322332	0.0071470158464687	0.0235757370272222	0.0257706485171169	0.0044635411747576	0.0187999532384084	0.0056491727899844	0.0680032649729619	0.0396005509641873	0.0374451586572798	0.0871212121212121	0.0416284052647689	0.1027828792980308	1944.0303030303028	26102.492424242428	39129.20959595959	0.1670938262927884	0.1667162487811717	0.1710053347727789	0.603790293599745	0.5907447606133222	0.7767130155519065	18.164546497254022	24.03260017771862	0.7217669102025496	17.410566260003062	1.3230498312386538	0.3170569979615039	13.568428715869134	4.511840109587394	10.26754760477202	0.8098	93.32929292929292	57.0	14.0	255.0	9838.226919702072	0.1718781478698834	0.0021993101673472	0.0001037629095962	2.161829342671732e-06	-1.1548113864618152e-12	-8.954268050555488e-08	-3.2357635325376124e-11
field0075.jpg	parasite_001	166	43.61818181818182	44.09090909090909	110	62.01219330881976	0.0058532530247524	0.0107122403957258	0.0135932014566719	0.001596920379413	0.0049017312185598	0.0031327935089387	0.5489569160997734	0.5469387755102041	0.5462925170068028	0.5645124716553289	0.5513265306122449	0.5555668934240363	585.5976190476191	9704.833333333334	15000.00238095238	0.7382220262760917	0.7381023233470456	0.7380998135917511	0.9765652855959244	0.9935063811931676	0.99076325879412	5.662612557760276	30.075314979012465	0.359458174832016	34.95920108154936	5.311208328706158	0.4849903442253343	16.395587565736196	0.7264673598574941	7.982191356697997	0.4809	104.1060606060606	57.0	8.0	246.0	10733.997842056931	0.5321532682193839	0.2457339189652516	0.0068338776159007	0.0028813366312666	1.2048461545385589e-05	0.0010785128808696	-4.278874397977746e-06
field0076.jpg	parasite_000	166	54.755102040816325	44.985422740524776	343	73.698484809835	0.0067967981868737	0.026206335863059	0.0251798816545391	0.0047602072780946	0.015902316155336	0.0037261287394475	0.1315665154950869	0.1087254346182917	0.1085915847820609	0.152588813303099	0.1145990803728898	0.2139943940539178	1580.6428571428569	15333.59722222222	20983.68055555556	0.3197825970817383	0.3195307136052785	0.3237450537199051	0.8769956231208331	0.4450392759855481	0.6912636285347578	20.456906130338503	22.533508127865247	0.7935729680302962	15.835179776284196	1.101511048850493	0.3057526648751151	14.680119392774944	8.306673123707839	10.727171151007548	0.1828	71.39067055393586	49.0	11.0	255.0	7886.552915876886	0.1687762385156796	0.0002646193446388	0.0003969342639144	1.859208143954555e-05	3.082647589638613e-10	1.888663055100755e-07	1.567139702243252e-09
field0076.jpg	parasite_001	144	49.13409961685824	46.81609195402299	261	70.1126983722081	0.0067777992779101	0.0214936855012324	0.0214439020302645	0.0034599788703032	0.0152504927280263	0.0056416925501822	0.1412623274161735	0.1166337935568704	0.1181065088757396	0.1581985535831689	0.124128862590401	0.2550558842866535	1564.953846153846	18426.671794871792	26655.061538461538	0.3311057026340258	0.3308296985316573	0.3343000069456413	0.8492520222876104	0.5921224571273594	0.8238103368626633	14.32773757992604	24.451415749285587	0.6672014904501481	18.83444625682848	1.7065789775172453	0.3487444687905188	13.313028972459968	4.63187929542813	9.578721322365812	0.2724	82.80076628352491	55.0	0.0	255.0	9154.328122018173	0.1923265795746256	0.0088379660052314	0.0007422352953379	9.300722341203022e-05	2.0735288228253352e-08	5.339660943917389e-06	1.2930935868923563e-08
field0077.jpg	parasite_000	160	50.84967320261438	52.96078431372549	153	73.31980515339464	0.0065486191325144	0.0154769409573037	0.0172831290707948	0.0031633110870637	0.0078783071185143	0.0040332857537684	0.6014013865060748	0.5996682539126782	0.5995106964041875	0.6053447008157978	0.6015108014425266	0.6116251181681314	597.6139053254437	7646.784023668639	12339.291420118345	0.7737660908516992	0.7736759780911906	0.7737267606771734	0.9488707813077468	0.9790241835313024	0.9658325219131944	8.519247268361188	31.37841419151876	0.3576503797594842	35.135907370795785	3.6832378733802025	0.4279664154299238	19.95568372999291	19.20626509280416	19.515262345971426	0.2212	107.01960784313722	63.0	13.0	255.0	10238.389593745997	0.4318555764681312	0.1388010823995695	0.002395738997091	0.0040917373362601	1.2665205331391357e-05	0.0014489013711856	1.92692515777679e-06
field0077.jpg	parasite_001	177	52.975169300225744	48.67042889390519	443	110.04772721475248	0.0074865990147548	0.0249812263616353	0.0261496086263151	0.0056186552118594	0.0216329445407686	0.0044215049274712	0.2014543126314826	0.1768463860295928	0.1759211702045325	0.2040048125294626	0.1800336314193444	0.2200500953359273	2146.346153846154	18594.0	32643.446949602123	0.4126468604377194	0.4124880260521982	0.4140244367807863	0.8184552803499227	0.9458302451110472	0.8699658678953629	22.552994427401966	28.68979863125656	0.4596755824231021	27.3374768964618	1.2721059601911824	0.2607032362901043	18.505028128799133	4.4785619854362	11.71265540729294	0.3882	107.079006772009	71.0	11.0	255.0	10343.424156726063	0.187886865567787	0.0019683517187807	0.0013798491300811	9.209303160071852e-05	-4.552614136608023e-09	1.1176328754374157e-06	-3.2511667464995416e-08
field0077.jpg	parasite_002	205	50.13207547169812	48.63207547169812	106	57.87005768508882	0.0066055738381777	0.0144778750614152	0.0153659178215718	0.0031938286651887	0.0096084604934687	0.003858689290955	0.3215625	0.3149652777777778	0.3145833333333333	0.3375694444444444	0.3182638888888889	0.3327083333333333	673.6958333333333	15582.075	22564.55416666667	0.5586890219811023	0.5583458923550876	0.5583419959492831	0.9518018569502236	0.9894643273999706	0.9775530993444173	6.483802108669225	28.194175611475217	0.3977479030936473	31.593807325240626	4.348401622834532	0.4871979869952665	14.325868173607876	1.5183163436378435	7.566657298418037	0.3986	104.84591194968552	56.0	17.0	240.0	9771.520282029982	0.4934853939829525	0.19705634388559	0.0188482090483771	0.0161155546485376	0.0002808518176964	0.0071129650559457	-3.0549914167800807e-06
field0078.jpg	parasite_001	182	42.41176470588236	42.22689075630253	119	69.94112549695429	0.0065050590590849	0.0161073607544372	0.0160034986706788	0.003858689290955	0.0092109407327128	0.0031633110870637	0.5332331425519325	0.5306253894611167	0.5306672810770334	0.538207771942043	0.5328142263927653	0.5402185695060455	436.0732265446225	9447.894736842103	13831.99542334096	0.7278971672117757	0.7276966629835552	0.7276941605033131	0.9629323857508304	0.9925389426303654	0.9792479251411996	8.463595376174593	28.860559943141023	0.3056972922779089	41.10723559479587	3.409964519852261	0.4126407709066364	14.739769087185335	1.130074845761312	7.960568721380963	0.2312	107.87675070028013	60.0	244.0	241.0	9681.771924456056	0.4750863271655672	0.159873753291481	0.0104330111813985	0.0023456945672337	8.593021201297192e-06	0.0006477930479124	7.79842771610407e-06
field0078.jpg	parasite_002	213	42.93333333333333	51.53939393939394	330	83.18376618407356	0.0067673130710073	0.0252071494961832	0.0248661063355122	0.0041973923135548	0.0181684536650702	0.0041553560662684	0.17539780521262	0.1574417009602194	0.1569821673525377	0.1873319615912208	0.1619067215363511	0.24460219478738	1751.8555555555554	15549.285185185185	23461.14444444444	0.3891265925284119	0.3889371058007049	0.3905951306456327	0.9076074436294256	0.6339409614037638	0.8045717360333844	16.754951988054778	27.678235737788334	0.5993032669905168	20.968299868383696	1.6519436019584646	0.3327360253987591	14.890239987194956	5.31846335365105	10.836075886560966	0.5844	86.42626262626263	65.0	12.0	255.0	8867.749613304764	0.1982600662270084	0.0084499381196065	0.0017444280935813	0.0001576726902439	2.2362542098713305e-08	-9.803958066719913e-07	-7.96103820785884e-08
field0079.jpg	parasite_003	150	49.00588235294118	44.60588235294118	170	64.59188309203678	0.0060288782537003	0.0164514267378793	0.0169565853224712	0.0039922782726164	0.0138819126665113	0.0044025060185076	0.3192659279778393	0.3088504155124654	0.3090027700831025	0.3239612188365651	0.3112880886426593	0.3720360110803324	1416.6710526315787	13121.223684210529	21362.957894736843	0.552791504674111	0.5526557150418493	0.5542488730366489	0.9036532264556162	0.8410846319547071	0.8947382400169035	15.619436664685686	17.680673308969194	0.5120388262447597	24.54183153750204	1.1319661322321437	0.2737290269704019	14.588066549055386	3.073274020485557	8.056743133867707	0.4664	97.54901960784314	68.0	253.0	255.0	9802.87504805844	0.2046224302869937	0.0006368090647405	0.0030489911250363	0.0002166594253451	3.270275953807698e-08	-4.952092860414565e-06	-1.7303066878331134e-07
field0079.jpg	parasite_005	237	52.42	46.65	100	61.4558441227157	0.0063945074157464	0.0141955360532432	0.0143034887553501	0.0034294612921782	0.0102422570644512	0.003858689290955	0.5413617777777776	0.5389439999999999	0.5389155555555555	0.5461831111111111	0.5399253333333333	0.5444622222222222	451.81866666666673	9460.778666666663	13926.64	0.7335314351993536	0.7333408735844488	0.7333384515171109	0.9570409956402278	0.9912670389616712	0.9820715261187458	8.405586220091157	29.135609145796376	0.3327235089213872	37.768207768355296	3.466219771341588	0.4740901302668314	12.609067786392435	1.7884003267474051	7.426928109869967	0.0952	106.18666666666668	59.0	244.0	240.0	9939.485155555556	0.574711	0.2365787831209999	0.0425435639695466	0.008444022662929	7.85738324695473e-05	0.0007744229725132	0.0001394289287946
field0079.jpg	parasite_006	260	49.230769230769226	50.43269230769231	104	43.520815280171306	0.0042689170368462	0.0114140349060686	0.0109311199735247	0.0030717583526887	0.0078411924702262	0.0033989437140532	0.2591311034217609	0.2465878508266051	0.2480296039984621	0.2682622068435217	0.251874279123414	0.2758073817762399	847.4803921568628	17491.509803921566	25906.568627450983	0.4905424497310531	0.490210948710435	0.4902061316806727	0.9538664875843276	0.9956618100924808	0.9754882701356472	9.827115000826844	16.353174966060358	0.6900001075278295	18.21212848702685	1.6640870657038629	0.3757552532227285	9.460343863474192	2.8190855838870688	6.320660149988692	0.5	107.99679487179488	59.0	244.0	239.0	9645.26601536818	0.2187491110036413	0.0105425187213703	0.0047046497346691	0.000225237907024	4.5159151032937815e-08	6.350915838811701e-06	2.2741970182481893e-07
field0080.jpg	parasite_000	148	52.07594936708861	50.42616033755274	237	84.35533905932738	0.0055386211466458	0.01586845910713	0.0201649688445681	0.0037261287394475	0.0106405793061622	0.0046876534526832	0.4053812364265289	0.3985809887874529	0.3974312359351815	0.4132378809170507	0.4006249938581578	0.4078330598166292	685.9200626959249	12810.974921630092	19349.525078369905	0.6287498411276031	0.6285374255626232	0.6285337956035273	0.9654389601395154	0.9969996536704352	0.9805971887203604	20.62364413124817	22.6874868602426	0.4185362311927484	30.02457058149402	1.1000716806331703	0.2689514038262167	17.424603191451546	3.639904572961192	9.73457840961223	0.0513	107.24191279887482	60.0	17.0	242.0	9827.429523204772	0.2479052629973753	0.0005556682612544	0.0067351239442301	0.0009181863155239	-2.18907665850613e-06	-1.3116839733537411e-05	6.492667916008732e-07
field0080.jpg	parasite_001	171	52.018691588785046	42.3177570093458	107	47.79898987322333	0.0042879159458097	0.0109992302744833	0.0123709185327472	0.0026310096689443	0.0074428471071	0.0033684261359282	0.2805641289437586	0.2620884773662552	0.2598593964334705	0.291366598079561	0.2650462962962963	0.2782493141289437	723.523148148148	17466.37962962963	25234.88425925926	0.5049952165374209	0.5046436889889534	0.504639370320725	0.9769332730991236	0.997579752283468	0.9868951991802968	9.145850614645369	19.147327874202333	0.5885131942493188	21.35274236355614	2.093553533833307	0.4005801780536901	11.119679393184663	1.6133726171599028	6.601534310949358	0.4748	106.91588785046729	58.0	18.0	236.0	9741.89012140798	0.2630062781469711	0.0273202243677452	0.0074292764467427	0.0005996285514419	5.8444455629406784e-08	-2.202089792848625e-05	1.2642505452882728e-06
field0080.jpg	parasite_003	166	45.273641851106646	41.561368209255534	497	210.12489168102783	0.0053945442779482	0.0204411634031597	0.0219423677650022	0.0034294612921782	0.0114716824102323	0.0034294612921782	0.6156124961526624	0.612750076946753	0.6130070791012621	0.6181940597106803	0.6143036318867344	0.6204628347183749	517.884649122807	7555.19605263158	11999.560526315789	0.7821142596663555	0.7820238372497664	0.7820215084721202	0.9740460373833228	0.9983705305017097	0.9831414173948534	20.14181755682514	59.38689567534238	0.1414527019808985	88.83796801602352	2.948437771705408	0.2826266569383527	37.5708535668176	23.475289057266888	31.131340859200463	0.25	108.8390342052314	63.0	249.0	247.0	10233.017684915663	0.4945291992513116	0.1540513697968653	0.0233483043704531	0.0191344106388757	0.0004031446229239	0.0058603118828618	3.229967491099033e-05
field0080.jpg	parasite_005	131	59.51327433628319	49.46312684365782	339	167.39696961967	0.0044635411747576	0.0134415339271219	0.0195432270555138	0.0023953760340747	0.0100267940949135	0.0034294612921782	0.58795289098679	0.5840120014005541	0.5834601791908333	0.5919641012793975	0.5847298586114298	0.5894481826736616	486.7295597484277	8314.981132075472	12804.382948986724	0.7632224183977783	0.7631094788952002	0.7631071131579513	0.986600527638457	0.9988067965537636	0.9919096940532136	24.12362370636438	56.35409761468576	0.1520247783178351	82.66001604085167	2.3360544129121945	0.3366494491669929	36.70231808688607	0.9721306897373132	16.646792525562862	0.0546	108.39233038348084	61.0	17.0	241.0	10135.32395297639	0.6927974813222338	0.2286890461596387	0.2885418203489196	0.1563335248575544	0.0293733320284688	0.0616769022533355	0.015481381381405
field0081.jpg	parasite_000	134	51.4126984126984	42.0873015873016	126	67.79898987322332	0.0069557911617255	0.015734631634774	0.0160773966800124	0.0050063264482393	0.0099908449905051	0.0044930293147717	0.1896862139917696	0.1793981481481481	0.1797410836762688	0.2008316186556927	0.1878429355281208	0.2580589849108367	1092.638888888889	19973.541666666664	28354.85648148148	0.4171143494068909	0.4166961522057615	0.4191024881567048	0.7561007540133716	0.7900903496605705	0.8794188037564477	8.234739243589651	33.09355337040021	0.3444561651738721	36.481770062138416	4.018773684444467	0.4881127791473225	14.125065738504366	2.0144643289605098	8.44047532064599	0.68	94.72751322751324	51.0	248.0	254.0	10097.060671593745	0.5768820461753189	0.2597016363560855	0.0140091446951695	0.0096366704859812	0.0001102814698276	0.0043925406964294	-1.936412120397253e-05
field0081.jpg	parasite_002	224	40.83859649122807	35.74035087719298	285	135.60407640085654	0.0080814022733011	0.0282647670886263	0.0297099809563825	0.0076157123795158	0.020598369560343	0.0077583054271224	0.628103959532531	0.6264831139556415	0.6264455446873028	0.628761958432288	0.6269242845067021	0.678560560318802	500.1794871794871	5896.705494505494	8495.589743589742	0.7913774642105135	0.7912241722483415	0.793964739081324	0.8357908237077912	0.7945642584641128	0.8938550855227232	13.010845849490485	51.449187373125454	0.1947642459876685	64.52093170712048	3.954330715181001	0.3794073802105885	28.1289234987164	0.1954348530299145	13.205159175365557	0.1626	87.86900584795322	55.0	0.0	255.0	9155.187518894703	0.617609866463635	0.2952437052514253	0.0802062263548731	0.0594590588519924	0.0041041694759984	0.0296597885971917	-0.0001263791941207
field0082.jpg	parasite_001	213	49.2962962962963	54.25925925925926	162	65.698484809835	0.0055196222376822	0.0140302410067886	0.0160487208251009	0.0028551242986976	0.006557975487069	0.0039312431163664	0.1469444444444444	0.1179861111111111	0.1152083333333333	0.1828472222222222	0.1396875	0.1621527777777777	2188.3416666666667	22537.704166666663	38673.35416666666	0.325219211808626	0.3250202412864813	0.3250117997349388	0.9147512112985344	0.9941426168835256	0.94124318882787	8.826691992159324	26.64451888082241	0.471643845077958	26.643771026593328	3.018630184953833	0.4055575856573447	13.438294289330065	1.842742469877032	7.847244378533111	0.7459	108.36625514403292	68.0	9.0	248.0	10439.495486799098	0.3039509559857067	0.0594554272385021	0.001162203316291	0.0001368655228402	-2.579091279829455e-08	-1.8087185891996333e-05	-4.810896201842295e-08
field0083.jpg	parasite_001	153	62.44134078212291	53.27932960893855	179	91.8700576850888	0.0053755453689846	0.0118959645007571	0.0132003306392157	0.0031212748397772	0.0061844727834947	0.003858689290955	0.4677769661553445	0.4632513594675756	0.4632838243649054	0.4766528690853015	0.4709650190731271	0.4788085382679977	1066.682882882883	10604.086486486483	18319.89369369369	0.677584661593671	0.6774872940409035	0.6774831730997534	0.9314795638102674	0.9969004883618752	0.9548901602896924	9.338381486032972	37.60251689490517	0.2665108637799223	47.15143854224326	4.026663180460735	0.4093011133594656	20.536891488196176	1.0438521015326605	10.799723005679608	0.1719	110.39106145251397	71.0	253.0	247.0	10336.32006907816	0.5241461751432653	0.2145992387628841	0.010205528479815	0.0019942286428545	5.214222641417273e-06	-2.6650515678948515e-05	7.331531266710657e-06
field0083.jpg	parasite_002	193	46.87179487179486	49.17094017094017	117	61.491378028648434	0.0051868776447323	0.0152705027443098	0.0151152694833098	0.0032843536413554	0.0092290543039972	0.0031022759308137	0.3503061224489797	0.3418877551020408	0.3417602040816327	0.3584693877551021	0.3448214285714286	0.3568877551020408	898.5464285714287	14548.060714285712	22569.664285714287	0.5823597021287225	0.5821548852356035	0.5821506105511429	0.9523709185609308	0.9946055871796798	0.9696006831932876	10.03324862821047	23.12814520711029	0.3888367229247254	32.317859588565376	2.305150212472649	0.3761201317741656	10.80879814342672	0.7752791198884146	7.174279199262903	0.4937	108.44159544159544	62.0	15.0	242.0	10111.95599061696	0.3395177236948001	0.0538093826838886	0.0095219223455079	0.0016779532735186	-3.398891537898707e-06	-0.0002867155266066	-5.782056177935352e-06
field0085.jpg	parasite_000	162	55.93835616438356	50.664383561643845	146	71.24873734152916	0.0059488441884867	0.0169533791122171	0.0174084664659425	0.0033263898886418	0.0104982489360465	0.004081278414714	0.2566792052469136	0.2473476080246913	0.2469376929012346	0.2721595293209877	0.2526282793209877	0.2673128858024691	925.815972222222	17741.67361111111	26621.878472222223	0.4933710375476099	0.4930700700933285	0.4930652377084018	0.9423667981559288	0.9924756706241744	0.9657522928201796	7.848091256781303	32.55842900450928	0.3614168324390353	34.769743649056245	4.148579309188906	0.456968505258433	16.958109111575038	2.856991255776917	9.551464911084391	0.2038	106.79223744292236	58.0	14.0	241.0	9930.808432893393	0.4801557515481328	0.1826899213665988	0.0165973110744446	0.001819753906932	-8.499585610493094e-06	-0.0007345082505249	-5.270149906863696e-06
field0086.jpg	parasite_001	178	51.37711864406779	41.788135593220346	236	80.97665940288702	0.0069598719483595	0.0219887891547245	0.0252367240554957	0.0044330235966326	0.0163546564689184	0.0060403969228617	0.2071088435374149	0.1959863945578231	0.1954081632653061	0.2192290249433106	0.1994671201814059	0.2356009070294785	1421.2619047619046	17662.530952380956	27649.07380952381	0.4383596683467438	0.4381204482642434	0.4438097196205665	0.8695452846483394	0.8690464496546554	0.9289158363979904	11.001199369290225	31.022904609759088	0.4522745539730464	27.784827830725305	2.8199565854936988	0.3831092173784221	15.14136078869958	2.512256812232816	9.595863312098093	0.6162	99.90395480225988	62.0	12.0	255.0	9778.278910913212	0.2869298193827022	0.0496518094788424	0.0010350326490885	0.0002071149444953	6.376175307274928e-08	3.019502235383565e-05	7.162551456944538e-08
field0086.jpg	parasite_002	186	50.74782608695652	52.17826086956522	230	123.70458146424488	0.0067227205353192	0.019313674425272	0.0217626749077061	0.0041553560662684	0.0124880251805746	0.0042879159458097	0.5229625223081499	0.5191552647233789	0.5188251041046995	0.5256662700773349	0.5201516954193931	0.5639202855443188	844.7573170731707	8505.38780487805	13865.025609756098	0.7196195470823841	0.7195256550722154	0.7203526473638789	0.92237270897781	0.9071620395180684	0.9531799838816424	13.833331881516711	39.22044703872989	0.188871370435548	66.5340151097565	2.8352133365016674	0.3170492683010777	24.77234434616713	3.3588664233253014	11.5392825412436	0.0415	99.85797101449276	67.0	11.0	255.0	9868.104465448434	0.4700012328429358	0.1339564763919173	0.038173518473991	0.025922395249041	0.0008143362675596	0.0094524035880545	-4.247678307134058e-05
field0086.jpg	parasite_003	274	70.62312633832977	59.52462526766595	467	200.1959594928933	0.0067737608485508	0.0229708968589959	0.0218863431462117	0.0034294612921782	0.0165127616495856	0.0049538016418992	0.6739763235382489	0.6714833844119945	0.6717919596178114	0.6751171804579051	0.6720710894777958	0.6832386875788715	603.5829457364341	5753.842248062017	9900.077131782944	0.8190502635225145	0.8189986918093637	0.8190666660618602	0.9648947917095472	0.9740678611527422	0.9657121555920612	21.57106989406065	72.9583778762909	0.1464253020744909	85.82103254235587	3.3822326956707496	0.3644348170717242	44.30924929942722	1.23428665682818	20.251959217560405	0.322	108.593147751606	71.0	253.0	255.0	10210.264164324351	0.7746568467229794	0.4226416071197003	0.3251219358384064	0.190914141366515	0.0467434877161977	0.1117578868516734	0.0087977490331059
field0086.jpg	parasite_004	296	50.36666666666667	43.12083333333333	240	120.39087296526012	0.0062645068487082	0.0225173028410016	0.023070367294637	0.004113319818982	0.0169704732307357	0.0044635411747576	0.5341164432515259	0.5309336130521749	0.5307896401190862	0.5391426411834576	0.5316072007034107	0.5659678837521404	865.7301587301587	7907.971655328799	12951.3231292517	0.7279856127575847	0.7279052632238199	0.728401898215664	0.9429347403105034	0.8776045788301731	0.9134845758888384	16.0039627464096	41.92479521940818	0.2080817437225269	60.3915095555725	2.6196508879535965	0.34823898346103	24.400904265112143	22.47825755171281	23.33842980375272	0.3194	98.80138888888892	67.0	12.0	255.0	9710.934164737657	0.5244310619212963	0.1529057705683505	0.0945693820714364	0.0460355512402467	0.0029477427297789	0.0133879413475785	-0.0007329236116348
field0086.jpg	parasite_005	118	53.30699774266365	45.48984198645597	443	179.87615433949867	0.0067673130710073	0.0252371804178465	0.027853140262058	0.0050263554673107	0.0161771294116422	0.0054060629471096	0.5723495764048795	0.5689017954691965	0.5686834092014239	0.5734347025059361	0.5694474518096364	0.5910590311073607	592.3854282536151	8054.596218020023	12629.435483870966	0.7537382980284477	0.7536247803679796	0.7537510796897051	0.9333787758561456	0.9533386540724452	0.943674213752018	21.03826963683401	57.08279891513564	0.1720546451497503	73.03709006764592	2.713283929738904	0.3173450039820033	34.417881698613265	1.804436359948175	16.29657577063547	0.012	104.97667419112116	65.0	14.0	255.0	9964.230456659085	0.522157833140229	0.1578220385450346	0.1340628992157252	0.123221643094368	0.0158315924903871	0.0487341220098139	-0.0004300820100581
field0087.jpg	parasite_001	232	46.01388888888889	46.99305555555557	144	59.66295090390226	0.0070793853003686	0.0190237972352323	0.0197401646155211	0.0050368440263643	0.0140454713822537	0.0055271024774844	0.3270707070707069	0.3200367309458218	0.3199632690541781	0.3323783287419651	0.3217998163452709	0.3370982552800735	1233.7666666666669	13737.10606060606	22809.254545454547	0.5638314239036978	0.5636510008267942	0.5640010388234443	0.8644779704283834	0.9755667998358988	0.916002576161644	10.082342136401834	21.17147628080605	0.5083500808513127	24.719914656676742	2.099856957280532	0.3548513099009546	12.653172341026515	3.4140723515918565	7.552315642422378	0.2353	106.85648148148148	68.0	13.0	255.0	9718.548846879288	0.2386653779792523	0.0226274958524567	0.0002398121842281	2.7567924674043277e-06	4.530854238986412e-12	7.814419590317349e-08	-7.073798680135785e-11
field0087.jpg	parasite_002	221	48.994269340974206	51.765042979942685	349	102.4619407771256	0.0071544960862709	0.0256684734506847	0.0293337516946218	0.0042584274698048	0.0180761996789826	0.0061434683263981	0.2589510857909126	0.2495309724746954	0.2490520542468594	0.2729771431070133	0.2533581537910542	0.2694789577906461	709.4559884559885	16559.023088023092	23916.793650793654	0.496852062986888	0.4964078418313748	0.496403140406892	0.955006149159435	0.9921896591906848	0.980605675208742	13.462014908183198	36.83634265653738	0.4177439177752281	30.081516641304283	2.736317178949605	0.3595124431291372	18.04099237375306	3.9287732827074815	10.974425892164517	0.5981	108.48519579751672	61.0	22.0	236.0	9091.997631838452	0.2754552266651115	0.0443297260225262	0.0011878182383206	0.0001356201166678	-9.440810301104722e-09	-1.3400140107901305e-05	5.3607905267428166e-08
field0087.jpg	parasite_004	308	47.7202380952381	54.63690476190475	168	64.2842712474619	0.0070158355409023	0.0153482734349636	0.0162372539516392	0.0033874250448918	0.0100852429164065	0.0043184335239347	0.3002777777777777	0.2896604938271605	0.2891049382716049	0.3130864197530864	0.2968981481481481	0.3130092592592593	1555.8638888888886	14450.619444444446	25343.63333333333	0.5334902083864511	0.5333484514171501	0.533341945367174	0.9489182114503408	0.9932549615146984	0.972858977587666	14.855399126056742	19.82670663382788	0.5108691715009551	24.59802101081701	1.3346465123950348	0.3084223597636364	11.944133306904122	1.172286638796991	7.696939458240251	0.2418	111.97023809523807	75.0	250.0	246.0	9851.47332057823	0.2283412124770543	0.0041142780957633	0.0017996502911288	0.0006719622410088	-4.5288682133380614e-07	-3.651426429908428e-05	-5.838932736300222e-07
field0087.jpg	parasite_005	334	55.25688073394495	44.02293577981651	218	64.04163056034261	0.0068753084259442	0.019344780260804	0.0192675544120784	0.0039617606944914	0.0149071930657266	0.0034294612921782	0.09765625	0.0700231481481481	0.0686005015432098	0.1166570216049382	0.0743875385802469	0.124927662037037	2515.243055555556	23302.94444444444	40881.93749999999	0.2433106787918088	0.2430802218278499	0.2430695989131065	0.8586162124443296	0.9859855160344628	0.9145972711868596	15.516385938890677	19.566248942263435	0.6679463727155449	18.81344240746517	1.2610055601428471	0.3055239032964241	11.85774181369482	4.667444050518825	7.993182736871938	0.4511	111.36238532110092	74.0	15.0	245.0	9795.70506831636	0.1787833515697331	0.0016592511199258	0.0006302081955681	5.329866703541648e-06	2.550870654067301e-10	9.264977993809009e-08	-1.7421021777976347e-10
field0089.jpg	parasite_000	187	51.17336683417086	44.766331658291456	398	209.7106781186548	0.0079529295650338	0.0303589407153493	0.03207239723945	0.0051589143388643	0.0256678856843785	0.0054976156814846	0.7092751361512379	0.7080920003357677	0.7080659274691006	0.7099832370545041	0.7083352411040652	0.7186200331188999	362.9984051036683	5324.148325358852	8237.128389154705	0.841396358280617	0.8413136728004008	0.8413872092077249	0.9355703830526771	0.962932534282718	0.9534533383764132	33.140472434577426	57.04492457514869	0.1137239267481667	110.4989158718242	1.721306921250475	0.272017262482326	32.37363510720128	0.174646395709606	16.046264042379274	0.1982	105.6608040201005	64.0	15.0	255.0	10050.971210743835	0.6834821502781703	0.1146103721660206	0.1475593287920937	0.0226759681625865	0.0009651522460156	0.0040663326172885	-0.0008882673113617
field0089.jpg	parasite_001	299	50.1875	53.45625	160	105.420310216783	0.0064335376959321	0.0166774664388134	0.0176732886483594	0.0033989437140532	0.0103983839156666	0.0033989437140532	0.400035861574323	0.395634668361941	0.3952651854749756	0.4082514222374361	0.3979385028336077	0.4079797436440792	1004.850815850816	12738.748251748251	20749.62237762237	0.6271992355249661	0.6270505725721054	0.6270463467382648	0.9278031849687214	0.9931134057972432	0.9612196694253218	10.37754548385063	42.40652573284697	0.1809177870689239	69.45901128876724	4.08637339136112	0.4022614394289253	20.31421510060205	1.0161755087439164	10.833085556138997	0.1618	109.65833333333332	65.5	11.0	246.0	10281.024930555555	0.7445339355468751	0.4361260830760598	0.035139272951015	0.027877245514901	0.0008725105636235	0.0172968708601579	1.2997876331970692e-06
field0091.jpg	parasite_000	116	53.396078431372544	52.184313725490206	255	143.6335136523794	0.0062835057576718	0.0208894571528797	0.01971787836438	0.0041973923135548	0.0125155869024478	0.0041668747354298	0.628071601551254	0.6252820538874493	0.6252549577469558	0.6289237751697742	0.6260041660316008	0.6293207336280038	531.9316872427984	7215.032098765432	11599.781893004114	0.7902201627940146	0.7901295697519303	0.7901272655886658	0.931662738554643	0.9960806642638188	0.9552351811753936	17.853835479329728	50.542534050238416	0.1553239674695919	80.90425978089516	2.8309062278945065	0.351885383605953	32.32779229562752	2.981582101499931	18.562382954028045	0.1971	107.53333333333332	64.0	249.0	247.0	10246.141699346406	0.704241958221197	0.3002901139739094	0.1975434463677428	0.2252354053468132	0.0475025778770593	0.1179670070592747	-0.0008475941632558
field0091.jpg	parasite_002	149	42.503875968992254	46.44186046511628	258	135.01828996322965	0.0063065430959947	0.0219356888947511	0.0209103134539054	0.0048927664856492	0.015549368701735	0.0053830256087868	0.5120899433992345	0.5081986407844387	0.5083879743303571	0.5154829998405611	0.5089460100446427	0.5138263313137754	711.5	9943.401785714286	15885.660714285714	0.7121900183695722	0.7120619175266559	0.7120588084661007	0.9101451898950256	0.9955307672717242	0.9400532013452456	17.549615806816142	35.86348030398402	0.1778461071794604	70.65867683951456	2.043547887245196	0.2656194232185206	22.912658815338336	22.13952108093252	22.463336446517506	0.1785	105.77648578811367	61.0	9.0	249.0	10245.871230027577	0.3861865878103442	0.0561534082903632	0.0073006060030484	0.0049878212642143	2.8244950675951927e-05	0.0011696462844309	-1.0399342753346426e-05
field0091.jpg	parasite_003	135	51.69329896907217	45.43298969072165	388	94.8700576850888	0.0069073498302123	0.0250867392655778	0.0259033943429252	0.0054555794341982	0.016663420618974	0.0049232840637742	0.1402948960302457	0.1131039697542533	0.112420415879017	0.1448680529300567	0.1175803402646503	0.171103213610586	1987.7791304347827	20904.42086956522	34041.98434782609	0.3254778326775751	0.3252482168740497	0.3269678491616393	0.8310580793715733	0.8414126121831044	0.8755671383063918	20.61893454423637	27.38357104881276	0.54173046607261	23.19672125044349	1.3280788582971328	0.2886429260927579	15.780062112051189	2.9521568170954464	10.763076539951598	0.4234	101.54467353951893	67.0	253.0	255.0	9973.8871795326	0.1892719756966624	0.0027359825747877	0.0007026979022141	7.370602300253785e-05	-7.774154311099148e-10	-1.4004801443821478e-07	-1.6756058506117902e-08
field0091.jpg	parasite_004	191	43.54973821989529	47.96858638743456	382	114.73401871576772	0.0049958378891857	0.0197980466365562	0.0195639492903317	0.0034599788703032	0.0131654040027291	0.0031938286651887	0.2018224852071006	0.1771834319526627	0.177084023668639	0.2135905325443787	0.1840710059171597	0.2771360946745562	1808.7907692307688	17391.526153846156	28104.87384615384	0.4125071628727816	0.4123437224477357	0.4145585620310398	0.9223828588598996	0.7916490594058728	0.8734977314518216	21.649237338830524	33.00910027698486	0.364660577755125	34.4604582478276	1.5247234699477863	0.2877010728505797	17.119845074298393	0.7177465646724134	11.140712692299784	0.124	94.5916230366492	65.0	253.0	255.0	9961.25556682474	0.2549558538038377	0.0103203001800719	0.0027969412612791	0.000721015264572	2.415573370005756e-07	2.380942459772224e-06	-9.950001085070197e-07
field0091.jpg	parasite_005	234	47.990384615384606	55.480769230769226	208	64.90559159102153	0.0058427658097542	0.0219832966126901	0.0209742130859811	0.0037261287394475	0.0159004664593084	0.0033989437140532	0.1548658570483758	0.1319575573426372	0.1325901714767706	0.1676523306079805	0.135542370769393	0.1700294261422998	1366.2569659442725	22179.22910216718	34410.58204334365	0.3563694620936266	0.3560558817144365	0.3560492258821143	0.9257536383335512	0.9926973527263684	0.9504844393427172	14.779407529025203	19.103568567833197	0.6204531211081037	20.25353759509849	1.29258013423852	0.2943285485818731	10.56593582825944	2.2810217204389	7.8951786444474115	0.3978	107.71314102564102	62.0	244.0	244.0	10003.153288851909	0.175293635497269	0.0019382071101444	0.0005655928109775	2.5605653459562404e-05	-6.834990731934246e-10	-7.107087484154973e-07	3.0046946291204022e-09
field0091.jpg	parasite_006	225	42.70378151260504	48.810924369747895	476	104.94722215136416	0.0085626922949812	0.0332823329088714	0.0313018179837136	0.0057217266153958	0.0197892624158653	0.0047602072780946	0.223627956136874	0.2088994583168186	0.2091584093010965	0.2315127493724402	0.2136557008851896	0.2487831946095917	1947.034482758621	17760.451724137933	30434.74827586207	0.4530516930759713	0.4528945914014802	0.4635990836162313	0.3910406597098241	0.92229223244698	0.3616676727289856	25.051325218038787	28.51745256867737	0.5430938955467751	23.13848621278945	1.1383610376086102	0.2717313711033436	18.893918766848188	6.828543975701057	12.946926081217264	0.2228	103.5406162464986	67.0	249.0	255.0	10526.108294298114	0.1891825100035071	0.0005943724010211	0.0026343443825111	7.312742718292275e-05	1.2228525967682256e-08	1.6562488078777074e-06	-2.967564496406723e-08
field0092.jpg	parasite_000	168	41.93255131964809	50.09090909090909	341	225.6101730552664	0.0061929848134867	0.0269879778954665	0.0263244395262182	0.0052199494951143	0.019108028042793	0.0054250618560732	0.7546014291328395	0.7537073225086027	0.753696838846342	0.7550687009364606	0.7538172511957366	0.7550797836651364	236.00154798761608	4336.769349845202	6557.1462848297215	0.8681229944116413	0.8680380758802325	0.8680367219073518	0.967997264787376	0.997527554802386	0.9802100573744976	30.26738220885005	74.2701549762463	0.0841873590020291	149.26671608805646	2.4538017349425765	0.3291968352776928	38.96949985299964	38.167326136406224	38.50926855544344	0.1238	108.91202346041057	63.0	19.0	238.0	9373.786981536106	1.1789168522676423	0.710813868723649	0.4014217047025333	0.1120411710220996	0.0232703520375015	0.0310660759373822	0.00480431882004
field0092.jpg	parasite_005	255	37.358024691358025	46.42798353909465	243	125.08326112068522	0.0072605727848188	0.0248052273280988	0.0246839043460748	0.0051894319169893	0.0151734009846982	0.0039617606944914	0.6447133694294043	0.6430753852561433	0.643040733027905	0.6462380674718866	0.6437484381507704	0.6463953352769679	513.2595918367347	6217.441632653062	10222.920000000002	0.8017260784086446	0.8016389989586084	0.8016365166618452	0.9527973537331352	0.995360822573513	0.9736503112189542	17.688576527459887	45.348864002069405	0.1951721052302982	64.38609964026963	2.5637373324908013	0.362549421847221	28.669370949490737	1.704752196544371	13.378484834248948	0.0053	110.60082304526748	70.0	247.0	240.0	9500.774814137412	0.6094149191990721	0.2011212730186168	0.1799732504408486	0.0477051752861516	0.0038424321376132	0.006136362375983	0.0021851339631418
field0092.jpg	parasite_007	340	54.35146443514645	47.86192468619247	239	77.45584412271572	0.006229950841224	0.0201944133389155	0.0203679198051697	0.004052284662732	0.0155564349091911	0.00388920686908	0.2530042369785959	0.24335232668566	0.2432244868142304	0.2610307546204982	0.2457356271458835	0.2658886697348236	493.88888888888886	16139.444444444443	21972.06837606837	0.4901729331941806	0.4893324280687776	0.4893281549892133	0.9506136893738772	0.9921896083173556	0.9801285770279644	13.425785222282448	29.99404192034514	0.5006098406008469	25.10212463917337	2.234062397375817	0.3872405272973933	15.986673505185989	3.1760162053588754	10.017655549688152	0.1455	109.2468619246862	60.0	237.0	222.0	8402.743801170614	0.2823991264524789	0.0353910984595325	0.0076540421476668	0.0008679682160992	-1.7766269112759586e-06	-0.0001290122846829	1.359623648736407e-06
field0092.jpg	parasite_008	319	55.42553191489362	46.255319148936174	141	76.04163056034261	0.0056711790101656	0.0153308221161534	0.0163285119611062	0.002866642967859	0.0114131391186753	0.0034294612921782	0.3892219990548204	0.3830635633270322	0.3828125	0.4033701559546314	0.3857071124763705	0.3995599007561437	650.6875	12218.885869565218	18430.926630434784	0.617093553592112	0.6168598693558925	0.6168557988787454	0.9873666977730504	0.9956070061105764	0.9950675092408507	11.18926603816951	29.3667529761692	0.306426368929499	41.00942963316051	2.624546853742822	0.3861930992243163	13.176373590915071	2.331496045642828	8.812596152181506	0.1598	111.0591016548463	65.0	25.0	230.0	9081.105254039312	0.4377685526756542	0.106782510690001	0.0098891104891231	0.000686758390613	1.7808334483734877e-06	0.0002049701074353	1.7810756504231925e-07
field0092.jpg	parasite_010	255	54.358024691358025	46.42798353909465	243	125.08326112068522	0.0072605727848188	0.0248052273280988	0.0246839043460748	0.0051894319169893	0.0151734009846982	0.0039617606944914	0.6447133694294043	0.6430753852561433	0.643040733027905	0.6462380674718866	0.6437484381507704	0.6463953352769679	513.2595918367347	6217.441632653062	10222.920000000002	0.8017260784086446	0.8016389989586084	0.8016365166618452	0.9527973537331352	0.995360822573513	0.9736503112189542	17.688576527459887	45.348864002069405	0.1951721052302982	64.38609964026963	2.5637373324908013	0.362549421847221	28.669370949490737	1.704752196544371	13.378484834248948	0.0053	110.60082304526748	70.0	247.0	240.0	9500.774814137412	0.6094149191990721	0.2011212730186168	0.1799732504408486	0.0477051752861516	0.0038424321376132	0.006136362375983	0.0021851339631418
field0093.jpg	parasite_000	227	50.026315789473685	44.868421052631575	114	56.38477631085024	0.0048202126602378	0.0154069165352183	0.0150794736780181	0.0040943209100184	0.0138397052927964	0.0042863921196667	0.1433945487500427	0.1175404397934407	0.1181560138162169	0.1511234225915666	0.1196607503163366	0.157963133955747	661.0935672514619	23417.508771929824	31738.27485380117	0.3341536737180438	0.3333523396031512	0.3333473755200023	0.9351305469748018	0.992519412039542	0.9611257682643364	8.932853329444974	21.49304842201921	0.4505997969347082	27.888096487935247	2.4060675384843297	0.3811853097284216	10.635193375334646	0.5395760704065691	6.274795544528601	0.6591	105.62280701754383	54.0	238.0	236.0	9306.188134810707	0.297010416160438	0.0438965126805196	0.0013299641458609	0.0004768143851259	2.779338469219353e-07	4.436832086628349e-05	2.5870276321062377e-07
field0093.jpg	parasite_001	276	52.29577464788731	55.007042253521135	142	85.39087296526013	0.0068589857134152	0.0166174132635664	0.0177288533904688	0.0036230573359111	0.013339821912377	0.0056786592499677	0.5513961008466504	0.5486387849025212	0.5488199224462961	0.5537978505011473	0.5492358679171866	0.5647600262984879	692.7344322344322	8354.043956043955	13436.68315018315	0.7400509986127757	0.7399361948052446	0.7400278817815262	0.9196075638340868	0.9547401121396448	0.9439216078863992	10.122397453223623	33.70328176773911	0.244723289408863	51.34930412513515	3.329575026418845	0.3946941938566518	18.307540539066128	1.0155951498384177	8.91277243534909	0.2767	105.65023474178405	66.5	253.0	255.0	9876.603016376825	0.5450590370231707	0.2069001628656478	0.0284817200236803	0.0069433773916123	6.668218677771052e-05	0.0013284438455082	-7.132713461244683e-05
field0094.jpg	parasite_001	153	48.38125	56.675	160	58.04163056034261	0.0068493203050209	0.0184717099786361	0.0206741347292525	0.0045771018093446	0.012739151220908	0.0060098793447367	0.1313888888888889	0.1179861111111111	0.1160763888888888	0.1511458333333333	0.1232291666666666	0.1374999999999999	937.975	20973.316666666666	30437.95	0.3340116410475177	0.333354566621681	0.33334803124822	0.905253936855156	0.9860785322841188	0.9563597971774762	10.974279912611411	22.95755987468298	0.5968299897053534	21.05519298814561	2.091942255664596	0.39553609457638	11.692285925648813	3.1066241210357703	7.695827471240734	0.7049	105.98125	59.0	23.0	233.0	8732.335065104167	0.252923583984375	0.0252282018080353	0.0029899166769103	0.0004517254872058	-1.6806571127533693e-07	-2.914890676988576e-05	4.973492108711147e-07
field0094.jpg	parasite_006	250	48.61320754716981	56.11320754716981	106	51.55634918610405	0.006213958235398	0.0158428282622906	0.016286194113466	0.0047096610168992	0.0152234726252721	0.0055429079536994	0.2552826171562006	0.2464458231267599	0.2461253176438268	0.2594949749318926	0.2465831826194455	0.2591286829513976	433.04306220095685	15656.669856459332	20876.373205741627	0.4942361522764529	0.4928394248070694	0.4928354053966616	0.9233510026893262	0.9884906224416218	0.9657389959228564	7.532764250607323	21.97035295549408	0.5011311699720433	25.07601076791973	2.916638862516206	0.4261425275902921	11.507674657767389	1.509011371805736	6.270692270010443	0.626	104.6635220125786	55.0	31.0	222.0	8106.493700802975	0.3180654164175797	0.0630773507187347	0.0046915374949914	0.0006807546621645	5.907663758519607e-07	4.979081053236161e-05	-1.0635231435793973e-06
field0095.jpg	parasite_001	191	47.97457627118644	54.11864406779661	118	48.627416997969526	0.0066550903252662	0.0175082151364285	0.0168189804492237	0.0055386211466458	0.0147648551578298	0.0059678430974503	0.1535931825331007	0.1409534158826389	0.1413537704824272	0.1641739826703651	0.1444994137664788	0.1625725642712116	1059.7433155080214	20363.304812834223	30294.7486631016	0.3695168794190653	0.3690036131512546	0.3689971857082947	0.9009804807847508	0.9861960027453972	0.9516261703524752	9.523889792379087	19.555456807066548	0.6270894131760575	20.039200710969624	2.053305659071634	0.402148787953987	10.288598166019629	2.4421137181111074	6.602424599824919	0.6493	111.43502824858756	65.0	28.0	242.0	9112.61866002745	0.2505934151008623	0.0238727728283608	0.0025130068018492	0.0003271707499613	-1.7269478239656661e-07	-2.8934818760169422e-05	-2.412125263983268e-07
field0095.jpg	parasite_002	237	45.46451612903226	49.23225806451613	155	81.31980515339464	0.0075779599149044	0.0188138292614947	0.020789641968123	0.0041363571573048	0.0129792838506736	0.0036956111613225	0.3695595003287311	0.3651676528599605	0.3647468770545693	0.3807758053911899	0.3667850098619329	0.3790664036817882	765.3923076923078	12367.89230769231	19060.92051282051	0.6028383123090807	0.6025769371227927	0.6025724080116652	0.9486976146244868	0.9889244482866872	0.9829820056473482	7.567581058658491	41.11906495241096	0.2945431339675334	42.663940065716574	5.433581039130641	0.5056463782082055	17.69635526655007	0.3646590522691232	8.884823685808026	0.1302	107.65591397849462	65.0	21.0	231.0	9007.270852121632	0.7048571716290154	0.4338502162672605	0.1175700544856653	0.111688107845505	0.0127983505175725	0.0720436128352531	5.991872707237025e-05
field0095.jpg	parasite_005	274	56.57894736842106	52.51973684210525	152	79.87005768508881	0.005621662523077	0.0169829059132689	0.0166992195944861	0.0048317313293992	0.0143245447323536	0.0050978791826143	0.3119862528344672	0.3038903061224489	0.3036954365079365	0.3145018424036281	0.3054138321995465	0.3162202380952381	581.6458333333333	14457.244047619046	20477.55059523809	0.5482483790539903	0.5476332142809464	0.5476291469871435	0.9343405748161656	0.993210348519962	0.9670346669778632	11.261465109235491	33.12209908678496	0.2994232057404584	41.96859285933825	2.941189158382388	0.4146998267783726	16.932621128843323	1.7196071666468136	8.574109875510015	0.337	113.53728070175438	65.5	239.0	232.0	8730.419662780856	0.5032459063821256	0.1591632191429132	0.0306869513069433	0.0110847088280064	0.0001951910551309	0.0042244776901032	-6.0792036870315845e-05
field0095.jpg	parasite_006	270	51.346153846153854	57.625	104	70.49137802864846	0.0049222539536664	0.0134400379441227	0.012827973044665	0.0047476588348264	0.0108808803215687	0.0036345760050725	0.6036899608328179	0.6015723093645171	0.601778452427803	0.6043271303011563	0.6022844399467776	0.6063323400985738	289.6774891774892	7238.954545454546	10325.116883116883	0.7751248405723427	0.7748987834297945	0.774896706201756	0.9725264461925928	0.9970174502772432	0.985386364828696	8.500704490004171	29.415356042424804	0.2630093585398016	47.77917669594059	3.460343325310719	0.4172901263253795	8.62968843092382	7.645954959586883	8.045192349705184	0.416	113.49358974358972	66.0	244.0	230.0	8815.217907626562	0.5634165552457897	0.2271125004780037	0.0452116329341229	0.0261754490171521	0.0008918551257671	0.0122715048150502	-0.0001242162309366
field0096.jpg	parasite_001	162	53.47976878612717	45.289017341040456	173	101.5269119345812	0.005804767991827	0.0165748387212992	0.0164392997489463	0.0036345760050725	0.0101663790632674	0.00382817171283	0.6111158111203665	0.6082849593919201	0.6084769366930446	0.6124466368179925	0.6090821532694711	0.6125898063306955	486.9757653061224	7806.197704081632	12132.359693877552	0.7794499236448781	0.7793429809879467	0.7793407586048251	0.955717148904454	0.9963456951412274	0.9726657986428308	18.46180984516351	25.800323298808703	0.2109082720532374	59.582160965157264	1.3974969688883283	0.254122998594039	17.558198241536882	16.558458532413805	16.961281858877086	0.3465	108.48169556840077	63.0	251.0	246.0	10288.361418319657	0.3636181738013105	0.0137704679389966	0.0369598367077912	0.009422955857408	-0.0001568802512981	-0.0010992121157347	-7.944992881657367e-05
field0096.jpg	parasite_002	182	48.75932203389832	52.00677966101695	295	85.01219330881976	0.0059458372132906	0.0176557671334568	0.0213240392075378	0.0044330235966326	0.0173622973647811	0.0049232840637742	0.2469642857142857	0.2320280612244897	0.2293367346938775	0.2547066326530612	0.2318112244897959	0.2505676020408163	1451.6089285714286	17625.57857142857	29077.24107142857	0.4734264575464488	0.473230040322506	0.4732238640597175	0.9081129651870816	0.9968660966526248	0.9358600542912172	16.25005258912213	26.674906076261927	0.5129433901530023	24.498552580258103	1.641527369217146	0.3137774128396059	17.572740171395665	6.444947617117702	10.419519951228954	0.6786	109.38418079096044	66.0	14.0	247.0	10159.481783650934	0.2066980557895403	0.008988261396017	0.0018032164989185	0.0002640700600207	1.408651973118699e-07	2.404269727358128e-05	1.1559472283976108e-07
field0097.jpg	parasite_000	231	46.38732394366197	46.07042253521126	142	58.97056274847714	0.0073519762266358	0.0199918653385536	0.019854384105917	0.0059258068501638	0.0153375781747585	0.0050788802736507	0.2408628892733564	0.231482482698962	0.2316446799307959	0.2438905709342561	0.2338343425605536	0.2537846020761246	929.8860294117646	17776.286764705885	26409.268382352933	0.4784049382708431	0.4779565778759857	0.4779515626205673	0.8496458706563756	0.9842425020133356	0.914351300443	12.1241121778437	20.18623252727324	0.5131303044509302	24.48962866811324	1.6649658326456862	0.3423103254647936	13.040134276808686	2.702106096664441	7.477058792164558	0.1989	106.95070422535213	59.0	244.0	245.0	9607.577382133171	0.2440484505924657	0.0131451359618304	0.0073038164149714	0.0004733204517931	-3.7345095748410313e-07	-3.938806077479733e-05	7.968839977637695e-07
field0097.jpg	parasite_001	155	52.31192660550459	45.59633027522936	109	58.627416997969526	0.0062183908229141	0.013718206814918	0.015344246169963	0.0025889734216579	0.0081436591254518	0.0041248384881434	0.394555362654321	0.3890335648148148	0.3884789737654321	0.4056230709876543	0.3928674768518519	0.4015239197530864	619.7881944444445	13157.152777777776	19370.059027777777	0.6217976302896173	0.6215386953533454	0.6215351921490908	0.964374504484932	0.9924208829117558	0.9817219724643402	9.910993470837491	22.08393063468536	0.3985059783005648	31.5337066408606	2.2282257272861714	0.3766826472237417	11.1671414379548	1.7828570345964692	6.644817264449767	0.2148	105.71559633027525	57.0	14.0	234.0	9736.52767724378	0.3359677659728084	0.0498723655143385	0.0133769748219552	0.0025759549799193	8.86977142490099e-06	0.0002346369664102	1.2246548480058893e-05
field0097.jpg	parasite_002	196	45.79569892473118	51.05913978494624	186	72.49137802864846	0.006427581282273	0.0210165882046083	0.0212804917015178	0.0039312431163664	0.0140051435351181	0.0041363571573048	0.4233396825396825	0.4184707482993197	0.4183764172335601	0.4301097505668933	0.4197841269841269	0.4340789115646258	634.3161904761905	12183.699047619048	18168.948571428573	0.6459476229545752	0.6457252658177366	0.6457555345991651	0.9571489489321968	0.983018364884558	0.9770538769294564	14.23561544495244	23.88997690850371	0.4447849636284876	28.252687572539877	1.6781836374327213	0.3295561149225558	14.336346905406366	0.9932552406794224	8.473518337323611	0.261	106.77240143369175	60.0	246.0	254.0	9795.014507136342	0.2598735698203658	0.0152972884580802	0.0068931093343846	0.0001175645957848	-1.0510399606933569e-07	-1.446406411918689e-05	1.2403282503838941e-08
field0098.jpg	parasite_001	190	45.69852941176471	42.9264705882353	136	58.07716446627535	0.0057281757370563	0.0160748559879746	0.0142256458291952	0.0036230573359111	0.0087231635770841	0.002866642967859	0.3656285430839002	0.3573022959183673	0.3579754818594104	0.3736536281179138	0.361500850340136	0.3919005102040816	267.6279761904761	13565.104166666664	17537.702380952378	0.595976691612704	0.5952501964226746	0.5952474499450655	0.9835147770857464	0.9942523273557612	0.9912851902529648	11.284283131305711	22.322651441110622	0.506684902035387	24.801154650314675	1.978207315552145	0.3843619371960402	12.330080945246108	11.3302677378943	11.734414466297231	0.4171	104.9142156862745	52.0	234.0	220.0	8614.441170463282	0.2875164582485243	0.0290636249439924	0.0144123234843752	0.0014064590269704	-4.943162009645664e-06	-0.0001956415210484	-3.957582717211898e-06
field0098.jpg	parasite_002	204	56.61989795918368	55.9030612244898	392	204.0538238691624	0.0092078933453903	0.0329892138806765	0.0334070157930756	0.0052925033205257	0.0223944623094458	0.0054670981033596	0.7878585106499879	0.7874544933131	0.787454162828571	0.7883355650678183	0.7875746244394467	0.7882673200125486	191.693302673182	3573.773498131646	5343.699051451566	0.8874387820203822	0.8873275060008051	0.8873263336869284	0.9567186090906336	0.9933647672629786	0.9810916859341202	30.965459637985145	75.15931886576284	0.1183059141633296	106.21929345823251	2.427198554274497	0.3683308523243082	29.61926290746184	28.621923669109307	29.02255799415419	0.0842	110.05697278911563	65.0	22.0	234.0	8991.029917366604	1.0535368148847422	0.5591719148157813	1.5810839736005564	0.7835220512233007	0.8720132570335114	0.5859001056667916	0.0104556717508713
field0098.jpg	parasite_003	209	52.24147727272727	48.78409090909091	352	200.32590180780448	0.0079793653483526	0.0274470477633374	0.0275976678237518	0.0056722101283072	0.0186617401301849	0.0048927664856492	0.6355016224986477	0.63322133585722	0.6331841535965386	0.6367191725256894	0.6338405895078421	0.6377934018388317	426.6017441860465	6367.78488372093	10013.662209302323	0.7954807575588574	0.7953554269147259	0.7953530375916229	0.9646675556274412	0.9963990410657814	0.9805433407069708	21.774979824721107	45.10430886533754	0.1102245449425466	114.00700833838104	2.0713823493021417	0.2251546527847969	28.996769672406582	1.692647937808328	14.094164449770878	0.158	111.36363636363636	68.0	245.0	237.0	9129.46246556474	0.4454098765246408	0.0767471921730881	0.0120489897911748	0.0023708781215347	3.436993497568052e-06	-0.0003027427112181	-1.2196811915893968e-05
field0098.jpg	parasite_004	226	51.502392344497615	47.99521531100479	209	96.6335136523794	0.0073440059671482	0.0235173183408995	0.0231566260321463	0.0041973923135548	0.0172436985224336	0.0038702079601164	0.4656643094282458	0.4620258092831305	0.4620730012435082	0.4718558946297909	0.4627855998452104	0.470657218836199	700.2519201228879	10037.675883256528	15925.30107526882	0.6791263711907061	0.6789657576576773	0.6789619403514223	0.9659169958257524	0.9937595488064606	0.9820007632189856	15.102244224737891	36.59369884289122	0.2812552306957244	44.67959789858658	2.4230636386444964	0.3786853800486865	17.85464804642223	0.6336474796209017	10.55039144211558	0.1231	109.88676236044655	67.0	20.0	236.0	9234.12593321785	0.468653282185361	0.1103854949802325	0.0240264834416544	0.0020981199135613	-7.067814859214873e-06	-0.0002229734285415	-1.3113282097419254e-05
field0098.jpg	parasite_005	245	45.542016806722685	46.62184873949579	238	97.52691193458118	0.008105963437767	0.0275391249364966	0.0258020924943583	0.0048392115692014	0.0219709394427705	0.0046686545437196	0.4424720578566732	0.4378941729369079	0.4379996915609449	0.4449192782526115	0.4384420581001777	0.4466643939578412	740.2863247863247	10645.276353276353	16831.39458689459	0.6611723251793041	0.6609794965874263	0.6609755151307347	0.9473924066928572	0.9926526136899504	0.9715295122032166	20.130416435185413	27.92450258523085	0.3144400632587197	39.96427962813258	1.38717957848216	0.286326123029118	22.349334673869844	21.597500013484407	21.907947801183248	0.0468	110.75350140056022	68.0	20.0	242.0	9254.967249644957	0.3111899975017195	0.0096741367863957	0.0121432804612642	0.0133398000184035	0.0001685368711339	0.0012791368779305	2.052550931675097e-05
field0100.jpg	parasite_000	123	44.38197424892704	49.58369098712446	233	105.90559159102156	0.0055691387247708	0.0189451905253261	0.0193904182719479	0.0034294612921782	0.0144554529134822	0.0043909873493462	0.4626242653924316	0.4557352352705789	0.4556920807538702	0.4683520467010334	0.4575791100754028	0.4651703818782416	744.5532212885155	11329.441176470593	17810.145658263304	0.6738293679535962	0.6736788759247395	0.67367546027391	0.9605246741398642	0.9962244505049712	0.9774493309387904	15.396865952240276	29.93714201436775	0.2610525885565354	48.13731472207834	1.9443659578014203	0.2826776335849839	15.487130054853573	2.7617268681837337	9.02549582470055	0.2977	107.78111587982832	63.0	14.0	245.0	10179.618756408605	0.3039956955846777	0.0312637975753381	0.0009518650996427	0.0042980622176567	8.068375475779993e-06	0.0007278838757511	3.2371263391360363e-06
field0100.jpg	parasite_001	149	46.85542168674698	45.680722891566255	166	62.42031021678297	0.006519134016648	0.0201223725419884	0.0195791700180644	0.0036650935831975	0.0147867394265212	0.0035505035104997	0.1741738115364489	0.1587704115176642	0.1585557299843014	0.1870010331548793	0.1614002603013592	0.1914825101638288	907.5750915750916	21546.043956043955	31060.424908424902	0.3924374757866514	0.3919585942137338	0.3919533259170014	0.9346469587614784	0.9884075642178182	0.9645265090415884	10.407196100771824	22.55252498978804	0.5353848858185113	23.47165739493628	2.167012591231511	0.3613010719021439	11.150676491855226	3.2736185400051143	7.708358288000891	0.5714	108.23694779116464	58.0	244.0	238.0	9784.787229238238	0.2322763983791167	0.0227158752041261	0.0008874402832658	7.734744976333896e-05	1.08298597542184e-08	5.441678082953496e-06	-1.7128022576044707e-08
field0100.jpg	parasite_002	158	51.924471299093646	49.187311178247725	331	138.97665940288704	0.0058848020570406	0.0267224396360653	0.0253742017867373	0.0051704330080257	0.0150979540976163	0.0051283967607393	0.6054218902614191	0.6022182131571387	0.6023046251077276	0.6062630278655561	0.6030262568227521	0.6447273771904626	559.6711864406781	6409.360677966102	9742.193898305086	0.7756928987307905	0.7756103060077124	0.7773587791771877	0.949108787230166	0.8455808595139064	0.9093671079450876	17.186943265507153	44.40004724297732	0.2153545843541868	58.35199957337181	2.5833591556728264	0.319478446479733	38.32932364424596	2.63422042321412	15.804915769466444	0.5164	92.02114803625378	63.0	14.0	255.0	9499.776994855223	0.4280126914634405	0.100147053065088	0.0149234495611088	0.0185215312131415	0.0003078702480504	0.0058609292789354	-5.991335070368212e-06
field0100.jpg	parasite_003	187	47.38251366120218	59.23770491803279	366	165.57463914933368	0.0071429774171095	0.0254102325385808	0.0215621499523522	0.0054250618560732	0.0157826316649457	0.0041973923135548	0.5663624403727069	0.5631604851401956	0.5633017753915425	0.5698918895652939	0.5649158527662013	0.5730040178830417	672.3474692202462	8537.935020519835	13917.97606019152	0.7497684294219843	0.7496653582302688	0.7496625156442477	0.932275221637277	0.9954020647756844	0.9566859970177316	29.817265625505925	39.0942852726767	0.1677657547330156	74.90426538096192	1.3111291210832945	0.2361127614321244	28.49393815596168	2.0315106721322045	13.843257052271849	0.3038	108.89708561020036	66.0	250.0	247.0	10268.416548883382	0.4128129218516741	0.0119178760641714	0.0270170962823112	0.015648487134212	0.00027219496703	0.0005976512235809	0.0001715733183147
field0101.jpg	parasite_000	153	53.16774193548387	43.81935483870968	155	56.52691193458119	0.0059737995111094	0.0178225634137113	0.0171673999758947	0.0050978791826143	0.0103912767872781	0.0048927664856492	0.2751826656588561	0.2616175359032501	0.2616981607457797	0.2760896951373142	0.2652859662383472	0.3062433862433862	734.7841269841269	17026.72063492064	23736.55873015873	0.5083717523193358	0.5079581956062769	0.5082614380648331	0.9166400678733048	0.8880503708345661	0.937089358945658	9.784358194676573	23.361751509114733	0.6095804651611939	20.614785631354174	2.387663150131328	0.4132854725223869	13.192611495662716	3.135910525593565	7.719839958831903	0.4108	101.60430107526882	58.0	248.0	255.0	9896.695035264192	0.2586714108287738	0.0329302147647543	0.0018184182260521	0.0003222707742351	5.290586055196336e-08	-5.1145755040174194e-06	-2.409655922388529e-07
field0101.jpg	parasite_001	156	49.16296296296297	46.67407407407408	135	65.39087296526012	0.0057322141664156	0.0139461199986598	0.0144876995548289	0.0041363571573048	0.0088301602263461	0.0041363571573048	0.3913029442148761	0.3842006714876033	0.3832321797520661	0.395209194214876	0.3866703254132231	0.4133684142561984	736.565340909091	13410.994318181822	19844.099431818184	0.6167388707507612	0.6164913736690066	0.6167594216373642	0.8912157732973072	0.9463668539667098	0.9378871645082126	8.926526068499612	26.172645891835213	0.3967430814335493	31.6738242011762	2.9320080052412094	0.4002492198833286	12.877750162735165	0.6401600230089657	7.380715467616677	0.3871	103.27654320987656	58.0	64.0	255.0	10142.634634964184	0.3540232688106488	0.0785360470171726	0.0008220265995268	0.0017348530729155	2.0500528866249837e-06	0.0004861075364433	2.99038556824875e-07
field0101.jpg	parasite_002	177	46.899224806201545	46.34108527131782	129	50.698484809834994	0.006824759140555	0.0164882017617533	0.0162214335136298	0.0043909873493462	0.0089548383149467	0.0036230573359111	0.25885009765625	0.2498779296875	0.25006103515625	0.270660400390625	0.257232666015625	0.288909912109375	696.52734375	18097.49609375	25177.1875	0.4965665083433657	0.4961111882378356	0.4963326538571124	0.9247723927220404	0.9308261897004564	0.9636599128467228	8.45150177585321	20.184558899195505	0.6306808062983356	19.925088077620693	2.3882807380890365	0.3981294307888252	11.71584248273608	2.947054394595576	6.792091606172527	0.4575	103.1782945736434	53.0	244.0	254.0	9941.319632233635	0.2319982074720651	0.0264990028660529	0.0001363194191868	2.301147818729865e-05	1.284571976444448e-09	3.272470761153926e-06	1.0467869240974428e-10
field0101.jpg	parasite_003	153	52.16774193548387	41.81935483870968	155	56.52691193458119	0.0059737995111094	0.0178225634137113	0.0171673999758947	0.0050978791826143	0.0103912767872781	0.0048927664856492	0.2751826656588561	0.2616175359032501	0.2616981607457797	0.2760896951373142	0.2652859662383472	0.3062433862433862	734.7841269841269	17026.72063492064	23736.55873015873	0.5083717523193358	0.5079581956062769	0.5082614380648331	0.9166400678733048	0.8880503708345661	0.937089358945658	9.784358194676573	23.361751509114733	0.6095804651611939	20.614785631354174	2.387663150131328	0.4132854725223869	13.192611495662716	3.135910525593565	7.719839958831903	0.4108	101.60430107526882	58.0	248.0	255.0	9896.695035264192	0.2586714108287738	0.0329302147647543	0.0018184182260521	0.0003222707742351	5.290586055196336e-08	-5.1145755040174194e-06	-2.409655922388529e-07
field0102.jpg	parasite_003	261	46.89285714285714	46.88095238095239	252	84.18376618407356	0.0076131977762995	0.0243882238208213	0.0274030176290435	0.0057917254965226	0.0145826475203776	0.0064055760701718	0.1986673553719008	0.1869214876033057	0.1857231404958677	0.2161157024793388	0.1917355371900826	0.2385847107438016	2094.302272727273	16784.822727272727	29195.875	0.4274563713526587	0.4272971693722349	0.4287256696742487	0.8361137403710199	0.8827802687490839	0.869140929356734	18.11687409203445	24.397570743157697	0.4468417072756525	28.12264479736019	1.3466766186714694	0.2898132484333231	13.75307142717516	0.7235946385739452	9.024131313185434	0.3629	104.24074074074076	72.0	9.0	255.0	9847.360033313736	0.2290333792247057	0.0043857877879718	0.0011720875043072	0.0004507398272688	-3.127183079229725e-07	-2.7169342298130623e-05	9.768003487364336e-08
field0102.jpg	parasite_005	287	47.71568627450981	51.16666666666666	102	56.87005768508882	0.0073238663164334	0.0154564760656864	0.0148624791684001	0.0049832891099164	0.0134515898200784	0.0049452912919893	0.3661822376009227	0.3622452902729719	0.3623683198769704	0.3724259900038447	0.3631064975009611	0.4130565167243368	631.6666666666667	11713.949019607844	15805.058823529407	0.600467333229506	0.6000199708971603	0.6005596812090851	0.873198017594422	0.8069855163198721	0.961156850328072	10.909341449483035	18.96212544711982	0.3963169967750189	31.707877069660093	1.7381549138347283	0.3334289821213184	10.202852905752744	2.050357418146655	6.154961329517794	0.4628	95.90522875816994	54.0	26.0	249.0	8538.236116450942	0.293245056577033	0.0217252554280667	0.0130940478233241	0.0023040716036716	2.422279312755003e-06	0.0001906374878602	-1.242157119942694e-05
field0102.jpg	parasite_007	190	61.65919282511212	49.91928251121075	223	96.976659402887	0.0058468042391135	0.0195025243100399	0.021958690606467	0.0033989437140532	0.0127582393910501	0.003858689290955	0.4640537702163412	0.4597521529090528	0.4593866834698594	0.471783238815375	0.4607183364839321	0.4921739130434782	903.1521739130434	9877.61304347826	15852.452173913049	0.6769371019840551	0.6768261268399504	0.6770956559317278	0.9609321706123668	0.9028891953443686	0.9396104565977472	21.435134538863757	28.56301651448045	0.2979753150701594	42.17252228225809	1.3325326446024044	0.2945349601682622	18.671616185142103	1.4136544085503966	10.581554558241384	0.3452	102.54857997010464	66.0	15.0	255.0	9770.57050994166	0.3574301864085406	0.0099765227479357	0.0477511968099009	1.4263791841539868e-05	3.782085884931902e-09	-1.3969721104802308e-06	1.1147744821398605e-08
field0103.jpg	parasite_002	200	45.47488584474886	50.30593607305936	219	93.45584412271572	0.0056186552118594	0.0195472731234652	0.0195461855489652	0.0033989437140532	0.0092149301966242	0.002927678124109	0.3381391772395232	0.3284505959246443	0.3285351787773933	0.3502114571318723	0.3355632449058054	0.3503498654363706	1272.570588235294	14479.850980392155	24269.04509803921	0.5707412105310952	0.5706009923713494	0.5705958430777468	0.9516745011348762	0.9963516177579402	0.9645563125935546	12.899257862558713	30.881880546132876	0.3150946648522681	39.88125479766821	2.3940819599994496	0.3304435462118587	16.220730342340385	1.1025733474196908	8.733853686014276	0.1672	108.93759512937596	66.0	10.0	248.0	10357.912391781285	0.3196579336388136	0.050483792011987	0.0028665109457531	0.0009767454520228	1.13260373316627e-06	0.0001223757950013	1.1782851253117494e-06
field0104.jpg	parasite_000	207	53.79090909090909	47.61818181818182	110	48.55634918610404	0.0069037600714207	0.0158435581004767	0.0159454825555235	0.0047706961731492	0.0112828856744275	0.0049568099611507	0.1857931310589379	0.1744116217220966	0.1745260087506076	0.1943149646830049	0.1788155223197689	0.2269724613228859	1265.5133689839572	18398.79144385027	26376.67914438503	0.4121141325226139	0.4118045026314233	0.4278949356524069	0.7615594631410153	0.7148513173079241	0.8927730015977922	10.50105344791208	16.571755582787965	0.5862873143256051	21.433809511662425	1.5781041078390967	0.3412891591019883	11.732543629688294	3.269975441052904	6.511138759124036	0.1983	90.24848484848484	53.0	17.0	255.0	9725.11401285583	0.2186904583020285	0.0087200535623667	0.0040842669452817	0.0007250013247107	1.0728568306098517e-06	5.435786400680088e-05	6.367193590392371e-07
field0104.jpg	parasite_001	221	49.73684210526316	45.026315789473685	152	49.55634918610404	0.0072044605718277	0.0197460560222817	0.0205200953813801	0.0055501398158072	0.0160133708277619	0.0067992071990159	0.1527430555555555	0.1390972222222222	0.138923611111111	0.1648263888888889	0.1427083333333333	0.1763888888888889	1398.9666666666665	20359.30416666667	30182.420833333334	0.367054672189744	0.3667000695313861	0.3773267762880404	0.7921479271013646	0.7878933828694517	0.8959202853799024	13.309762685887414	15.568001882686172	0.7777765465976044	16.156787793783387	1.16966787839074	0.3141474732979634	9.799132729595357	3.4316189065102614	7.0567330156652375	0.5104	97.07894736842104	58.0	14.0	255.0	9842.89289012004	0.1724969018807406	0.0007190182011165	0.0004549597431153	1.157563835754647e-05	-8.400038887401598e-10	-2.0371686788808386e-07	8.57238790295208e-12
field0104.jpg	parasite_002	240	43.63924050632912	45.33227848101266	316	116.73401871576772	0.0075226788483822	0.0285044176498129	0.0302271370233356	0.0051894319169893	0.0242555829081654	0.0071818182154412	0.2881755629503377	0.2784811838865893	0.2784541298054812	0.2966975984994003	0.2805688571454337	0.3599951302654005	1290.635135135135	9168.454954954956	12375.627627627628	0.5257266176728027	0.5255910979476551	0.5400151543021723	0.9058935515005504	0.4980438291775714	0.6836854547764354	15.175900005645213	36.735387927983375	0.2914084043132307	43.122883308649406	2.4206398246112824	0.3146930803215925	21.125333746730828	5.094224408995023	12.407526740579764	0.0599	65.51898734177215	19.0	14.0	255.0	7010.002804037814	0.3124597838609115	0.0489989033444932	0.0057137126034921	0.0075131685371168	4.915171043434702e-05	0.0016055307774685	-2.7020605221191586e-06
field0106.jpg	parasite_000	154	45.51739130434783	48.00869565217391	230	103.70458146424488	0.0065611702639344	0.0218011543353288	0.0225510289945476	0.0036535749140361	0.013939549248132	0.0045771018093446	0.4544977870260272	0.4500099088386841	0.4497580591887964	0.4594769784647906	0.4523839014400846	0.4579452371515392	918.6192528735633	11583.318965517245	18906.498563218396	0.6696779458469363	0.6695496730156871	0.6695460255312256	0.8797961942666429	0.994019138681176	0.9192807753845972	18.595193722537765	33.72606564484879	0.2687458792737191	46.75930528988783	1.8136979989604567	0.3252128803632154	15.555353249837	14.609264990638044	14.990319921993851	0.2486	106.8695652173913	63.0	7.0	250.0	10565.6554505356	0.4030512862661297	0.0462794991926923	0.0269357360807023	0.0046346190400653	-2.886947834457204e-05	-0.0003798049969077	4.298849912825365e-05
field0106.jpg	parasite_003	197	43.7945205479452	55.707762557077615	219	85.91168824543142	0.0039007255382414	0.0126639252042435	0.012569063801633	0.0021292244851304	0.0057300518518087	0.0023953760340747	0.4795907956081117	0.471395047152623	0.4710577221399733	0.4898812907470917	0.4796157826460858	0.5378730616825855	1056.1702741702743	9554.94227994228	15886.621933621936	0.6840793268247759	0.68400030661393	0.6849005024458674	0.9776950515232397	0.8825303354310213	0.928569192150716	8.296783026477595	39.24292603397728	0.3728631566962754	33.70236610584565	4.729896624841337	0.4567821542729853	19.047532226677315	2.1449020227409763	10.848280060014842	0.4945	97.51293759512936	67.0	9.0	255.0	10229.94846275562	0.4591449350161694	0.1762779131122398	0.0005758865520356	0.0001165247369138	1.0090984636101953e-08	-7.011948262703392e-06	-2.8448639209408292e-08
field0107.jpg	parasite_000	147	43.8	41.396491228070175	285	134.84062043356593	0.0072795716937823	0.0204042858825163	0.0223838420236943	0.0043604697712212	0.0129125501854389	0.0041973923135548	0.6020219198790627	0.5996245905769716	0.5995590828924163	0.6042290249433108	0.6003502141597381	0.6032388510959941	450.3928571428572	7724.130952380952	11833.866666666669	0.7739406058875434	0.773816156413527	0.7738138619187652	0.9597615648629616	0.9961057485861454	0.9766596127987882	23.67207654668178	46.0225760607232	0.1969759663346775	63.79646638213684	1.9441714785758573	0.3413109188666027	28.80438824473089	3.4782997784050225	16.207273104910854	0.0316	108.56374269005848	62.0	17.0	247.0	9832.889211723268	0.5873782270388188	0.1166927023861594	0.2491195835182931	0.116761292318344	0.0197434561399487	0.0379165298724243	-0.0025984535639048
field0108.jpg	parasite_000	113	37.64406779661017	41.87005649717514	177	130.14823227814082	0.0062835057576718	0.0171202105831612	0.017647456865529	0.0036650935831975	0.0132626391441879	0.0041668747354298	0.6973906064648754	0.6959949170858428	0.6959720369320882	0.6986806951342713	0.6962149185642528	0.6985082139751979	352.8911819887429	5573.756097560977	8693.431519699812	0.8340452180880793	0.833963676980808	0.833961900823725	0.97425673764739	0.9971177098666938	0.9858017573418696	23.344350091535567	46.8583461298395	0.131312655159042	95.69809245833277	2.007267109433468	0.3600382833452409	26.799796478346504	13.462875004267609	21.289515926887898	0.0264	108.85687382297552	64.0	19.0	241.0	9787.165955575418	0.967748334470346	0.3397613452104559	0.4289031879611472	0.3462985373838154	0.1219595414252379	0.1719717123924249	-0.0542015791475641
field0108.jpg	parasite_001	153	49.746835443037966	47.413502109704645	237	101.29036790187178	0.0065116537768459	0.0247664519964686	0.0224234595088457	0.0046571358745582	0.0134479181714916	0.0036650935831975	0.5575509995541023	0.5551542991973841	0.5553029317776457	0.5593856829667063	0.5560693185196195	0.5607117642687277	429.3793103448277	8596.905172413793	12744.915948275862	0.7448065105481662	0.7446196707928125	0.7446172051275546	0.9474635694563134	0.9940627101818288	0.9731148505619788	11.777869871220418	37.47068462497192	0.2902832073112192	43.29003641222168	3.181448346320473	0.3699333451061489	25.13664954613331	2.318425082962792	11.056856319728883	0.3489	107.41490857946556	60.0	244.0	237.0	9475.747682094316	0.4068487407614738	0.1113457615129867	0.0356422899982078	0.0180498923789605	0.0004578026949675	0.0060171350014089	3.9761831082489865e-06
field0108.jpg	parasite_004	168	49.99305555555557	42.98611111111112	144	57.76345596729061	0.0051958817106775	0.0161242137412677	0.0181613240569189	0.0031327935089387	0.0130187493857128	0.0041248384881434	0.2268135904499541	0.2118342516069788	0.2107438016528925	0.2472451790633608	0.2134699265381083	0.2470443067033976	1153.628787878788	17982.125	27804.056818181816	0.4548260900596184	0.454564145436863	0.4546226319292092	0.9667986968305272	0.9587383130869944	0.9662853170668964	9.82440793770679	24.162170514715054	0.5423329834903746	23.17095031448	2.459402201936149	0.418295098693493	12.464990428318098	2.512345730555935	7.684332297523265	0.4718	108.57175925925924	65.0	19.0	254.0	9746.36522097908	0.2952818903249313	0.0447314224835826	0.00808136401103	0.00174812756926	5.594924795364504e-06	0.0002932442801127	3.445141813665525e-06
field0109.jpg	parasite_000	122	54.51895043731778	47.62973760932945	343	115.31980515339464	0.0049653203110607	0.0199700064883868	0.0190789769771324	0.0034294612921782	0.0089669508579073	0.002927678124109	0.2538224887057585	0.2347724060199001	0.2345091046830684	0.2713851498046027	0.2426622074814534	0.2742583679012574	1291.8677811550149	18488.00303951368	29487.87993920972	0.4789439263894853	0.4787381193211028	0.4787326268771425	0.9610267091653047	0.99654862120586	0.9736674863393596	10.67602301383831	49.39763644034769	0.3241128011222006	38.771596095093024	4.626969834770705	0.4283534504297902	26.091988149408397	2.946480507180909	13.182508507196216	0.1151	108.30320699708454	63.0	250.0	247.0	10503.101457159291	0.4653979506714234	0.1796581242281082	0.0034413970071718	0.000698721154798	6.645431816273779e-07	6.206059862522376e-05	8.557592270103283e-07
field0110.jpg	parasite_000	147	55.188034188034194	51.43589743589744	234	141.5624458405139	0.0075341975175436	0.0213178531499407	0.0217088460033537	0.0039617606944914	0.0126036882634389	0.0039312431163664	0.6448764722780811	0.6433223211720771	0.6432375754093652	0.6465656420568803	0.643843723068084	0.6462956047112899	309.54152542372884	6787.159322033896	9901.278813559322	0.8018605089141004	0.8017007224566063	0.8016988991006999	0.9663048069710009	0.9935790665601628	0.9865804035459425	15.710543651777687	64.13101183118349	0.1467336113488691	85.64070971089077	4.082036449701529	0.4530227734510486	35.98940921541318	34.01429633977934	34.86261239098452	0.259	108.7207977207977	62.5	244.0	237.0	9530.149966315208	1.164425176369073	1.0662137212518863	0.4762524764501066	0.3318459623318655	0.1313035661578083	0.2848779297979971	0.0127782934064975
field0110.jpg	parasite_001	203	49.71488469601678	37.39203354297694	477	94.84062043356592	0.0053830256087868	0.0232910205146133	0.0219877750143736	0.0043909873493462	0.0184260904871735	0.0039312431163664	0.1809963579604578	0.1394669904035148	0.1413783385362469	0.1681263729910972	0.1375989998843797	0.1781166897907272	1051.8400537634411	21480.915322580644	31943.94086021505	0.3592910710081931	0.3588901141338353	0.3588838651912179	0.9522326441580868	0.9974142727182936	0.9639128946557516	21.94597483197236	29.198342646155247	0.6664068771771113	18.85690415979816	1.330464600898802	0.3078674782247776	19.275483238790013	8.726817683003343	12.711335041695609	0.6837	108.6429070580014	61.0	244.0	238.0	9442.400087705546	0.1748125032242993	0.0023619880438717	0.0003041960878411	3.894558936264386e-05	3.6837761375726067e-09	1.3982912244982728e-06	-2.0973750053874427e-09
field0110.jpg	parasite_002	219	53.77037037037037	51.52592592592593	135	62.04163056034261	0.0060933142072765	0.0178162712385934	0.0183071730468466	0.003797654134705	0.0133374010875706	0.0048012137512742	0.2663819204152249	0.2570285467128028	0.2567311851211073	0.2794928633217993	0.2594344723183391	0.2750865051903114	714.1507352941177	16616.87132352941	23996.73529411765	0.5041177983040429	0.5036913365589634	0.5036867746516293	0.9446260574794256	0.9899446472061204	0.9730948261658652	9.2334723825424	20.80508399398489	0.4407346808443355	28.51232535248917	2.253224261906148	0.3353407027842307	11.939137255179611	0.2826341760427933	6.314823179647808	0.3161	106.8222222222222	59.0	239.0	238.0	9257.731358024692	0.2398650612203424	0.0258963352673275	0.0002530330151061	6.095751536740329e-05	7.122546780752338e-09	9.705347002143136e-06	-2.565754334014273e-09
field0110.jpg	parasite_004	203	48.71488469601678	38.39203354297694	477	94.84062043356592	0.0053830256087868	0.0232910205146133	0.0219877750143736	0.0043909873493462	0.0184260904871735	0.0039312431163664	0.1809963579604578	0.1394669904035148	0.1413783385362469	0.1681263729910972	0.1375989998843797	0.1781166897907272	1051.8400537634411	21480.915322580644	31943.94086021505	0.3592910710081931	0.3588901141338353	0.3588838651912179	0.9522326441580868	0.9974142727182936	0.9639128946557516	21.94597483197236	29.198342646155247	0.6664068771771113	18.85690415979816	1.330464600898802	0.3078674782247776	19.275483238790013	8.726817683003343	12.711335041695609	0.6837	108.6429070580014	61.0	244.0	238.0	9442.400087705546	0.1748125032242993	0.0023619880438717	0.0003041960878411	3.894558936264386e-05	3.6837761375726067e-09	1.3982912244982728e-06	-2.0973750053874427e-09
field0110.jpg	parasite_005	147	54.188034188034194	51.43589743589744	234	141.5624458405139	0.0075341975175436	0.0213178531499407	0.0217088460033537	0.0039617606944914	0.0126036882634389	0.0039312431163664	0.6448764722780811	0.6433223211720771	0.6432375754093652	0.6465656420568803	0.643843723068084	0.6462956047112899	309.54152542372884	6787.159322033896	9901.278813559322	0.8018605089141004	0.8017007224566063	0.8016988991006999	0.9663048069710009	0.9935790665601628	0.9865804035459425	15.710543651777687	64.13101183118349	0.1467336113488691	85.64070971089077	4.082036449701529	0.4530227734510486	35.98940921541318	34.01429633977934	34.86261239098452	0.259	108.7207977207977	62.5	244.0	237.0	9530.149966315208	1.164425176369073	1.0662137212518863	0.4762524764501066	0.3318459623318655	0.1313035661578083	0.2848779297979971	0.0127782934064975
field0112.jpg	parasite_002	223	57.38364779874214	50.11949685534593	159	87.97665940288702	0.0061904291971538	0.0194166318074191	0.0204167599393165	0.0046381369655946	0.0137271531212659	0.0055576200556094	0.5409363745498198	0.537880093213756	0.537761457524186	0.5424616905585763	0.538541063484217	0.5412131911588164	235.0436974789916	8816.169747899161	11794.10756302521	0.7332380231517396	0.732781224597383	0.7327792035584605	0.9700196819134288	0.9949695084578268	0.9851963932043066	12.00404863076956	35.253420416875905	0.2581499551767326	48.678569809381074	2.936794201792221	0.4007133330152228	16.117457839882597	2.4931110939359646	9.39945793271018	0.3943	108.56813417190776	58.0	29.0	229.0	8672.610137608832	0.5451654224130831	0.186521606804555	0.0176285415377226	0.0337948421331088	0.0007428254958047	0.0120069426498296	0.0003586300636786
field0112.jpg	parasite_003	252	47.51376146788991	50.53211009174312	109	66.38477631085024	0.0078200312466558	0.0171316874232325	0.0176647889097034	0.0061582410043433	0.0167203920653046	0.0070764338456686	0.4448254839201341	0.4416438042981252	0.4415104404816338	0.4477023319615912	0.4417390641670476	0.4497599451303155	688.429012345679	10531.746913580246	16223.97839506173	0.6638536039251854	0.6635914459407521	0.6635966761721779	0.9061418353382042	0.9773903749554732	0.9449468532989272	10.426085558717114	23.46756813627842	0.3108131390835687	40.430628677446094	2.250851290651216	0.353508280669506	11.161103660793614	1.0096430445939488	5.388101229087373	0.3438	108.92354740061162	66.0	21.0	254.0	9137.556846131543	0.3781135403145413	0.0642388481949209	0.0057355642546102	0.0100178481162596	7.481201701501978e-05	0.0021803979216127	1.3018906078389645e-05
field0112.jpg	parasite_005	281	48.357541899441344	56.08938547486034	179	66.07716446627535	0.005424031073948	0.0188088067815443	0.0192717511114777	0.0031633110870637	0.0130013695705509	0.0041553560662684	0.19394079946028	0.1809327036599764	0.180258053634677	0.2205894754596053	0.1845378647326699	0.2094999156687468	1506.649350649351	18052.779220779223	29861.54545454545	0.4190747041470093	0.4188499162284752	0.4188424994305581	0.9675545235397176	0.9943360717403292	0.9846586116176772	11.563094222839164	23.73383282960701	0.515181309736512	24.392132200576548	2.0525503271199224	0.3591835851509692	12.483095053404524	3.1408835202491145	8.049151281311296	0.6796	112.71322160148978	71.0	20.0	239.0	9453.288335431342	0.2433659108903589	0.0224989182508663	0.001500055471467	0.0003262883746587	-5.136978223772328e-09	-5.364990138348184e-06	-2.2821598832616453e-07
field0113.jpg	parasite_004	187	49.06824925816024	46.11869436201781	337	88.2193000900063	0.0063750584920468	0.0255841445137752	0.0259140347336188	0.0041553560662684	0.0163273795988509	0.0036956111613225	0.2676521262002743	0.2543648834019204	0.2544746227709191	0.2768877914951989	0.2573190672153635	0.3055648834019204	1504.8	15692.12	25838.41629629629	0.5009243892262617	0.5007616071010677	0.5013023825539299	0.9230950937159844	0.9074835669113868	0.9281731780304218	17.754486639591907	28.90304958008689	0.5441423766468197	23.093901805253964	1.6279293322755992	0.327627282812246	13.955627543097984	12.632538651817178	13.211859780217775	0.4943	104.1721068249258	68.0	12.0	255.0	10070.203811486112	0.2133917045371677	0.0093063978938003	0.0014558709625005	0.0002540395038127	5.717082644962151e-08	3.918031629370434e-06	1.4352728100630764e-07
field0114.jpg	parasite_000	167	56.0	50.51829268292683	164	90.4558441227157	0.0061979094369559	0.0202414104757301	0.0193771187171492	0.0036040584269475	0.0083659975195092	0.0033989437140532	0.5058798110072095	0.5018127166601529	0.5019207488537467	0.5091716154943585	0.504507166665078	0.5101947439160399	682.9803921568628	10040.73083778966	15880.909090909092	0.7078054715046983	0.7076734174961148	0.7076702793635332	0.9442495618960336	0.9951939924670234	0.9602972209064428	16.66763285129491	31.004944966859213	0.2518723246708154	49.89182765825024	1.8601888608585733	0.3427633147151529	23.049890325563545	2.9527682105344266	10.866396918432017	0.2966	107.51626016260164	63.0	249.0	246.0	10114.90420715183	0.4722243129815296	0.067849256140575	0.1424648681862877	0.0632259965372964	0.005980369915202	0.0160008433123625	0.0004927778021267
field0115.jpg	parasite_000	131	47.64473684210525	42.901315789473685	152	57.04163056034261	0.0074650424731906	0.0174432024196042	0.0192389731905324	0.0048507302383628	0.0103189464693695	0.0066871317295343	0.3101969954648526	0.3035359977324263	0.3028628117913832	0.3250070861678005	0.3094529478458051	0.3260168650793651	644.6785714285712	15522.23511904762	21823.633928571428	0.5480367119853504	0.5476359240251512	0.5480177832555024	0.943830643851808	0.9318932261100548	0.9681385187492816	8.312113465299058	25.068262255491053	0.5870425608344907	21.40623432225403	3.0158710369083166	0.4394731007728136	13.298030430115636	3.1706462962093416	7.861283133584579	0.6011	102.89473684210527	56.0	19.0	255.0	9610.962603878115	0.2868046886390144	0.0528936718319576	0.0001443174147887	1.9589263895926265e-05	-1.0387047388663746e-09	-4.501332354257174e-06	7.714242113972939e-11
field0115.jpg	parasite_001	118	46.736263736263744	48.884615384615394	182	95.07716446627536	0.0059488441884867	0.0210301644455603	0.0203691383852015	0.0040943209100184	0.0142540952415985	0.0045961007183082	0.5321537753970187	0.5291011732453175	0.5291327363399436	0.5346788229671113	0.5298226154082011	0.5345300255210166	423.24624624624624	9851.225225225226	14259.159159159157	0.7269467422604131	0.7267343168034884	0.7267319842039265	0.9571348457482238	0.9949012087641842	0.9757343107742092	13.75085596213778	34.89773301737297	0.2530048286587055	49.66850111509434	2.537858960450313	0.3670464218540245	17.55359566539392	2.0002274635143285	8.489609604526235	0.0472	107.62637362637363	58.0	244.0	242.0	9980.900696373226	0.4831517202758598	0.1248102451379043	0.0319185595192843	0.0083493423685275	0.0001273456215295	-1.822203229538092e-05	-4.8591575485733424e-05
field0115.jpg	parasite_002	173	46.00854700854701	44.26923076923077	234	107.8050865276332	0.007243491860155	0.020515036636054	0.0236659408197558	0.0036535749140361	0.0124580353905051	0.0055996563028958	0.5086479197581416	0.505055138569907	0.5047010941511864	0.5159135269597128	0.5069762143723563	0.5116957804062584	575.575682382134	10254.87965260546	15608.996277915634	0.7098471648310887	0.7096856557764807	0.7096828348085833	0.9694845591352323	0.994846447082059	0.9849919443700752	19.459545940854987	34.311708566736634	0.2530155519182122	49.66639607363454	1.7632327429952916	0.3182754141933893	18.740461225354952	1.5346021913389192	11.039427729083416	0.4718	108.29344729344729	61.0	16.0	243.0	10124.685968458049	0.4155895494105005	0.045499649330792	0.013921600752856	0.0064932178879777	-5.29740677947971e-05	-0.0012943083936395	-3.170193633405786e-05
field0115.jpg	parasite_003	265	42.669540229885065	58.87643678160919	348	147.8761543394987	0.0054555794341982	0.0204203611579167	0.0224597335297863	0.0031938286651887	0.0133769540121232	0.0041973923135548	0.5835991201281046	0.5808923285933904	0.5804887090006229	0.586488434275865	0.5813712152430843	0.6219862599987579	640.9739368998628	6465.10013717421	9792.344307270234	0.7614128567256752	0.7613350979892815	0.7620144893536493	0.9635071300639172	0.7962882545188142	0.8834952853341117	12.785252148696877	60.08705209122508	0.1999828771876512	62.83723282252655	4.699715843879496	0.4063336131481709	30.65916410834417	0.521128197624047	13.925723603740874	0.3484	88.23084291187739	62.0	12.0	255.0	9196.662228791414	0.6777867280027576	0.3832497543770246	0.0005141552811833	1.2662135441289167e-05	-2.253924781017142e-10	5.25200382469181e-06	9.964904001503927e-10
field0116.jpg	parasite_001	136	46.08778625954199	49.9732824427481	262	72.04163056034261	0.0052314681642757	0.0166129221623303	0.0194028551366792	0.002927678124109	0.0071039464648345	0.0039617606944914	0.2102079395085066	0.1926370510396975	0.1907277882797732	0.2375519848771267	0.208062381852552	0.2189886578449905	1735.8456521739126	19427.960869565213	32702.071739130435	0.4306315363192466	0.4304514926215728	0.4304447233064299	0.919062111024874	0.9964566298484924	0.9416987846262292	15.971113489408882	23.564647814440956	0.6343721194272164	19.809147075545383	1.4754542837647269	0.327097646612857	12.562298820165294	5.486473769443512	9.543871655548095	0.4444	107.50763358778627	65.0	9.0	250.0	10511.565463356836	0.1933132377648414	0.0051289159832801	0.0014162555611868	0.0001151265414791	-1.333657925428297e-09	7.131421153399106e-07	-4.6468131208687195e-08
field0116.jpg	parasite_004	203	47.74319066147861	48.2490272373541	257	86.80508652763321	0.0051589143388643	0.0166899096776762	0.0189335137456489	0.0026615272470693	0.0083870670660334	0.0028551242986976	0.3967429361717027	0.3872588494800602	0.3878365603445257	0.4066121634396554	0.3920512236966493	0.4274053779629565	1277.878698224852	12559.02218934911	21413.83579881657	0.6199406940704585	0.6198364326131447	0.6203022938300156	0.9500406648320686	0.9592385650218191	0.955510951755934	12.403897378128333	34.085532219275514	0.4286004658074104	29.31954493023303	2.747969543780505	0.3926674528274889	18.923563193585508	1.3044654671465188	10.413885335390813	0.2126	105.34111543450064	67.0	253.0	255.0	10591.410229106	0.3199611324996128	0.0600877960569605	0.0045679351469249	0.0005621506931743	-5.140470468384714e-07	-0.0001151412527959	-7.397542207351934e-07
field0118.jpg	parasite_004	299	58.34640522875817	43.235294117647065	306	176.8700576850888	0.0074206409152459	0.025699913187699	0.030474571212144	0.0034599788703032	0.0202400573507862	0.0054670981033596	0.7120473372781064	0.7110522024983563	0.7110022353714661	0.7134653517422749	0.71115161078238	0.7164197238658776	332.70358974358976	5118.045128205128	7976.682051282052	0.8431600664957283	0.8430820232893579	0.8430862494833407	0.9782473654602865	0.98720186077421	0.9830830876839372	23.21891950518712	80.15335101337558	0.1229200294344552	102.2320826977995	3.452070670018444	0.4531764848298175	42.83585293504606	3.5114586230863982	19.198311843069423	0.0622	109.63943355119824	65.0	247.0	255.0	9596.97347767478	1.4223198328557505	1.4450246970439389	1.2065222956007131	0.9609879388058772	1.0261511185353849	1.0937202514019209	-0.1332911980590187
field0119.jpg	parasite_001	200	49.38502673796791	57.080213903743314	187	83.90559159102155	0.005546101386448	0.0190616685468204	0.0181925153759047	0.0034294612921782	0.0119661166128325	0.002927678124109	0.5359840369670237	0.5325351816845201	0.5326444024364628	0.5386389413988658	0.5337996219281662	0.5863390044108381	726.5695652173912	8673.91884057971	13631.749275362316	0.7290968138465195	0.7289991810213096	0.7296783117512504	0.9218306826728888	0.8992666697275599	0.9239419528827232	10.332608901784234	33.77469807374166	0.3337871880916611	37.64785187293747	3.268748328208712	0.4025321487317393	17.883710492203928	1.8836719318100543	10.057919896622296	0.3797	97.7379679144385	61.0	248.0	255.0	10155.262889988277	0.416942859856163	0.1194237029977614	0.0099334889962948	0.0010701426928066	-1.6694832397422666e-06	-5.221720232412557e-05	-3.0637633711347752e-06
field0120.jpg	parasite_000	204	69.40591397849461	43.051075268817215	372	201.8467170879758	0.0087298021333882	0.0235275154753977	0.0263496517403951	0.0034294612921782	0.0112447725377458	0.0039312431163664	0.7736792285143346	0.7731286739699585	0.77312635184573	0.7752259743527712	0.7736199087954044	0.7748681561193674	412.0175438596492	3791.237816764132	6660.081221572449	0.8791835587053856	0.8791461640979631	0.8791444988216777	0.9628357224506968	0.995566134415798	0.9810892478125696	27.755875168175567	70.4358784007467	0.1147385674744835	109.52176666449824	2.5376925776603616	0.348957265279905	40.55778409415885	0.2183034379085309	18.267097716726912	0.1585	112.2983870967742	74.0	15.0	243.0	9994.535517111804	0.962970694293703	0.4957618162519891	0.7192106941272721	0.3395555891159513	0.1592416428484752	0.2367326958017639	0.0529079876443876
field0120.jpg	parasite_001	216	58.62650602409639	36.2570281124498	249	126.18376618407358	0.0078968166799227	0.0265688136059184	0.0258090797019876	0.0051589143388643	0.0167859521007265	0.0057932493226656	0.6756579056017967	0.6745710298586338	0.6745937376139516	0.6770203709208613	0.6750716326463204	0.6771958399392257	321.9813218390805	5948.829022988506	8941.875000000002	0.8212589787500485	0.8211260818904438	0.8211242868921061	0.953582216928064	0.9941422697195168	0.9762245604083576	19.27407217030919	50.53958127263719	0.1965179567333875	63.94515200159418	2.62215378390515	0.4005236394585922	37.72777951397622	36.76316794887296	37.22084429693849	0.0139999999999999	109.80053547523428	63.0	246.0	240.0	9455.345756072036	0.7343722723995451	0.3001740063491579	0.4695246641877332	0.2245181310755608	0.070164652937247	0.0908661329385447	0.0197689851691992
field0121.jpg	parasite_001	145	51.82042253521126	52.975352112676056	284	102.29036790187178	0.0054135431869118	0.0171023999120843	0.019028385201733	0.002927678124109	0.0091869729397442	0.0036956111613225	0.3638674937376236	0.352789906902461	0.3516446676619837	0.377306355661334	0.3601277670541739	0.3700767726741753	1439.4545454545455	13316.264069264069	23421.522366522368	0.5903098531451153	0.5902003890343499	0.5902235809941608	0.9522905912109902	0.9940920048884304	0.965644928519828	14.63393757136032	37.633869018520215	0.341081938705344	36.84267382218408	2.571684403804785	0.3679121484304639	19.167813708837205	3.0233144662829443	11.310013817757572	0.1492	109.42136150234744	70.0	10.0	254.0	10377.520811291854	0.3588160708947197	0.0699914496299096	0.0105696395217073	0.0011233304222288	-3.863030386359418e-06	-0.0002698763473807	2.438089753067577e-07
field0121.jpg	parasite_002	158	52.47926267281106	47.85253456221198	217	75.4558441227157	0.0064811361987209	0.0193661188620494	0.0218769876747389	0.0036650935831975	0.0153916184626959	0.0055081035685208	0.3513979289940828	0.3424778106508876	0.3421967455621302	0.359844674556213	0.3451923076923077	0.3877218934911244	1276.3442307692308	13726.03076923077	22607.375	0.5828432885592839	0.5827095282590583	0.583524662689668	0.888182565610319	0.9261032331665936	0.8976646055745748	14.346170381137098	25.57087101139764	0.4789430042415034	26.237716185583267	1.7824179088949912	0.3388852289533877	14.425503085361305	3.9481580651991433	9.501020594402616	0.4272	101.34869431643624	63.0	253.0	255.0	10451.941392304409	0.2476042767529238	0.0166535486310887	0.0079951410748177	0.0006528159514751	-1.460136681035484e-06	-7.636587236401997e-05	3.038530905608044e-07
field0121.jpg	parasite_003	159	49.53465346534654	47.28712871287129	202	61.11269837220809	0.0071444588859779	0.019822359826399	0.0219462735051789	0.0036650935831975	0.0089396792230641	0.0049653203110607	0.1915816005040957	0.1774333123293426	0.1760386473429951	0.2073093887838689	0.1872295736189876	0.1972274732199117	1686.617391304348	20338.55072463768	33517.17391304348	0.4147320654313368	0.4145096449295848	0.4145030250875706	0.8101771964278764	0.9882852618903968	0.8731977148471606	12.131080835320477	22.42994734715866	0.6796703325358524	18.48892030857666	1.8489652860817083	0.3670259691455387	12.01999567939776	3.789208679767008	8.516330657536653	0.2361	106.24917491749174	64.0	7.0	252.0	10548.586426711978	0.2011960582392912	0.0121285661805013	0.0007265578803916	8.300183891008008e-05	2.0121894907096562e-08	8.775214963449693e-06	3.2516625546042113e-09
field0121.jpg	parasite_005	233	46.27272727272727	55.39256198347108	242	97.90559159102152	0.0049042851548107	0.0157994859924906	0.0163647933955468	0.0023953760340747	0.0092115341042101	0.0021292244851304	0.3223936899862825	0.3095267489711933	0.3100685871056241	0.3406927297668037	0.3131755829903977	0.3561385459533607	1357.648148148148	14973.555555555557	24964.42962962963	0.5520051396678878	0.5518673691341403	0.5519902795044721	0.9747071638331208	0.9636557461508874	0.9626635334603608	14.981261783048394	31.24214018638089	0.3172562876522214	39.609524234660775	2.085414475684018	0.31910475876483	18.03213809197059	1.806134183699711	10.397011794184486	0.4351	107.65151515151516	67.0	253.0	255.0	10461.257346189164	0.3100489483568446	0.037682622409947	0.0084121318875879	0.0028212576941185	8.191364511465762e-06	0.0004476769052545	1.1036420825953233e-05
field0122.jpg	parasite_000	108	40.19638242894057	43.99483204134367	387	235.55129855222071	0.0114139348818851	0.0455991358472477	0.0450271042203356	0.0065506837209947	0.0202250080291665	0.0052314681642757	0.865944314907022	0.8658430331574514	0.8658436782641366	0.8661502329609261	0.8659145754888359	0.8772145867394966	58.80280172413793	2583.3956537356325	3274.2401221264367	0.9307422343053284	0.9305099593642872	0.9312361780529932	0.9245678900658364	0.9154180621959694	0.945664403204158	17.84234165405782	107.3907582714079	0.0876495767960419	143.37057945642744	6.018871309247934	0.4559124018057571	60.19770391400626	1.0486674071504936	26.273690849909578	0.3302	89.56589147286822	33.0	253.0	255.0	10445.182781483489	1.9139412334961388	3.2801385531485705	0.0898347994111671	0.0247841471783453	0.0011637796013222	0.0334993081361546	0.0001150673522536
field0122.jpg	parasite_002	202	48.85185185185186	45.60740740740741	135	54.14213562373094	0.005485066230198	0.0177368401990624	0.0176170133369266	0.0041363571573048	0.0104819651019352	0.0033569074667668	0.241668701171875	0.22747802734375	0.227569580078125	0.250457763671875	0.232177734375	0.25567626953125	962.66015625	18803.75	28139.60546875	0.4729832258216863	0.4726710678336699	0.4726661581057274	0.9234786406801374	0.9935898151698636	0.945662365597183	11.307957193061531	21.228429248823108	0.5787258316351352	21.713858147396117	1.8773001070298263	0.3920870317409222	11.369070631998456	0.1650915852947976	7.1041153229715714	0.5361	105.67407407407408	58.0	246.0	242.0	10095.893772290809	0.2678315297464817	0.0223303643488612	0.0104912432143658	0.0008765379749912	-2.521627773532304e-06	-0.0001268757887238	-8.407333547537428e-07
field0123.jpg	parasite_000	175	54.96521739130435	55.63478260869565	115	74.28427124746192	0.0049758088701143	0.0128701699967421	0.013671083394209	0.0026615272470693	0.0083664855227422	0.002866642967859	0.6150496441689624	0.6131270087235997	0.6128543962350782	0.6201144972451791	0.6147268135904501	0.623177800734619	534.0776515151514	8044.070075757577	12602.57575757576	0.7822927591472091	0.782203650690352	0.7823029844947946	0.9369260228889628	0.9828990114995776	0.951302521942232	9.689607920340812	32.27641084194122	0.261887017720852	47.98393873709996	3.331033732973373	0.4344985863079867	19.411860832143947	0.6882046483838511	8.911688254026876	0.2857	103.88985507246376	58.0	6.0	255.0	10925.205259399288	0.6172039122215828	0.2653807516873154	0.055709854628693	0.0375034894140817	0.001695882799859	0.0189759610757999	-0.0002502520199675
field0123.jpg	parasite_001	230	53.709251101321584	42.93832599118943	227	126.73401871576772	0.0057206954972542	0.0170669852310962	0.019030127317943	0.0036956111613225	0.0109222767268564	0.0050673616044893	0.4664498321280992	0.4613370028409091	0.4610424199380165	0.4698678008780992	0.4633748708677687	0.5486061789772728	1058.112215909091	7890.508522727272	12036.518465909092	0.6776644762324864	0.6775874796242929	0.6971570332330469	0.8967531463469591	0.7001385668947344	0.8785311819988321	19.68380245125005	28.00751411648969	0.1776025954647187	70.75555726805534	1.4228711239027418	0.2209944449035696	19.23472485075805	11.191237226782237	15.597455269568204	0.2274	78.85168869309837	58.0	0.0	255.0	8786.957445753309	0.3226522373142089	0.0119459584350853	0.0140913482259025	0.0021819538372385	6.058775265609649e-06	0.0001374894873235	1.0472524199203896e-05
field0123.jpg	parasite_002	267	52.17948717948718	48.71794871794872	195	83.14823227814081	0.0053830256087868	0.0183545248749131	0.019368406850722	0.0036650935831975	0.0105825437313364	0.0041058395791798	0.482968002015621	0.4784177374653565	0.478291761148904	0.4887175610985135	0.4798185941043084	0.5798135550516502	767.3333333333333	8182.477777777776	11976.67777777778	0.6906102223321338	0.6905059363864018	0.6920146654892317	0.9543401836451292	0.7329259697098784	0.8408450963521172	10.581564333000118	34.7575654058195	0.3544364958024165	35.45450528707518	3.28472844959446	0.4180192946201343	17.345708477085832	15.932578895027335	16.553469470876973	0.2454	81.0957264957265	56.0	0.0	255.0	9014.886562933743	0.4230954668824491	0.1234258435636058	0.0164609539492953	0.0020120672965608	-4.728488588812549e-06	-0.0003728316153093	-1.0570104491967928e-05
field0125.jpg	parasite_002	234	41.85253456221198	40.11520737327189	434	89.52691193458121	0.0073826430973188	0.0265586024205927	0.0342697649882815	0.0039312431163664	0.0201155635984036	0.0052925033205257	0.1795827798575051	0.1684881053012921	0.1665371030068832	0.1949832447772009	0.1693636034295375	0.189205711870547	972.6881868131868	20515.559065934067	30055.75549450549	0.4043370380503834	0.4038635283180992	0.4038580214662166	0.8984870857755654	0.9827700214772814	0.9607587086176382	19.50944841000987	30.45009390468584	0.6804439929244102	18.467898526595057	1.5607870230232934	0.3401222408624596	17.799711021275932	7.198116100719731	12.247545263027355	0.5467	106.2926267281106	57.0	18.0	241.0	9614.39286422165	0.1883391123368407	0.0061958853066197	0.0004603062529764	8.977560665493592e-05	1.8227553715328105e-08	7.059707167396881e-06	-9.032485635292343e-10
field0125.jpg	parasite_005	238	46.03108808290156	51.06217616580311	193	68.11269837220809	0.0044025060185076	0.0102955354574127	0.0131549913439011	0.0018630726002414	0.002927678124109	0.0023953760340747	0.2649861495844875	0.2528531855955678	0.2489196675900277	0.3181301939058171	0.2798753462603877	0.2842243767313019	1871.002631578947	16405.428947368422	29317.121052631577	0.4922461697488644	0.4921210002673651	0.4921140669374886	0.9643512052179336	0.9977007767759172	0.9754656967145192	13.819983585769071	23.814876710944887	0.5227704147780828	24.038029427686	1.723220332581864	0.3496393077955348	13.089834043050956	0.4510807009497866	8.065024742412566	0.3984	107.83246977547496	69.0	8.0	246.0	10413.814766093645	0.2455117548796733	0.0148382383284202	0.0048032532901958	0.0006737731591986	2.705861424440314e-07	3.5397106885051306e-05	1.181511130577166e-06
field0127.jpg	parasite_000	195	51.9236641221374	44.290076335877856	131	62.52691193458119	0.00636502229988	0.0173065797853895	0.0180209237056108	0.0040943209100184	0.0121626331866863	0.0053104717833753	0.4289227601589981	0.4237896422545684	0.4236323600903658	0.4343132488775774	0.4259201006605851	0.4462523949784095	478.6470588235295	12491.716577540104	17483.716577540108	0.650089127860774	0.6497447119692795	0.649826907852853	0.9415400427401616	0.9604198247962192	0.96700949366235	11.043240707511574	23.21284771757617	0.4210631149183362	29.844387145609694	2.1019959930590733	0.3712457084377143	13.469480557909042	1.7786105996002146	7.624223798805267	0.2513	102.7760814249364	55.0	244.0	254.0	9860.5096569094	0.315262149085602	0.0395590718226407	0.0135841018288651	0.0015236099185007	-2.1452927631441563e-06	-4.4093949200197445e-05	6.5911435286964735e-06
field0128.jpg	parasite_002	147	52.956204379562045	54.83211678832117	137	74.31980515339464	0.0056696551840226	0.0162665105167385	0.0148474045472692	0.003858689290955	0.0097275724218282	0.0036650935831975	0.3656228373702422	0.3593771626297578	0.3598269896193771	0.3754152249134948	0.3626816608996539	0.3747404844290657	1095.5205882352943	13433.644117647058	22050.85294117647	0.5972295086405851	0.5970709315241115	0.5970662102827244	0.9132830056393708	0.9936603213849888	0.9456541863900708	10.705792792775204	25.310898476533872	0.3116888785716173	40.31703239444193	2.3642245806975555	0.3405673416970438	10.208503530011097	0.3802453488424119	5.277463829561722	0.3795	108.95620437956204	66.0	11.0	246.0	10092.071074644358	0.3445509037460045	0.0575885222581674	0.0033177891505761	0.0010163919901427	1.82248737139254e-06	0.0002402903049664	4.0270769717394853e-07
field0129.jpg	parasite_000	176	48.862857142857145	50.53714285714285	175	88.18376618407356	0.006946829453055	0.0186073672373872	0.0206670378799865	0.0051399154299007	0.0164362939678848	0.0054891046595572	0.4716025309534554	0.4673667082782995	0.4669121643209344	0.4739411266761309	0.4674984601499995	0.4834272614385329	861.1869328493648	10508.179673321232	17029.874773139745	0.6825387658561252	0.682406550844713	0.682629252645672	0.8951513219834899	0.9684712634081104	0.9297540515373216	10.886177024426312	28.904614115047305	0.2827942839480485	44.436437819470605	2.6551666439183723	0.3277770429390848	19.29625577061187	2.617662053224535	8.998992379281217	0.4455	105.7485714285714	65.0	249.0	255.0	10125.666307482992	0.3407091311953353	0.0655666992619828	0.0122738054435439	0.0071693313998855	6.714539159162577e-05	0.0018353756766681	3.791809506278194e-06
field0129.jpg	parasite_001	204	57.48756218905473	40.85074626865672	201	94.08326112068524	0.0069713906175209	0.0209778594859796	0.0211199780548315	0.0035620221796611	0.0096516209610158	0.003858689290955	0.4822485207100593	0.4783952662721894	0.4784994082840238	0.4849988165680474	0.4805822485207101	0.486101775147929	838.8507692307694	10574.156923076924	17234.813846153847	0.6909062489169502	0.6907782941877362	0.6907748009061384	0.8922356307035054	0.9930563828600868	0.930626845700596	10.024892495702248	33.57472310276455	0.2853521810478136	44.03810956767683	3.349135476231621	0.3568618126416408	17.413573394810026	16.583388272172467	16.944436427578186	0.3563	107.37479270315092	65.0	253.0	248.0	10299.498004724855	0.3817663249308765	0.1019315939733651	0.0020858082739793	0.0004153705597138	3.572911326649006e-07	9.929157147889564e-05	-1.4772442856032084e-07
field0129.jpg	parasite_002	270	43.90212765957447	48.60425531914893	235	80.698484809835	0.0067722370224078	0.0237384824998196	0.0225356109839842	0.0044635411747576	0.0139837128962094	0.0044330235966326	0.3049105327755168	0.2963988919667589	0.2964976877975749	0.3134905706979165	0.2993475675326501	0.3135665674908519	1255.9473684210525	15381.294346978557	25270.65302144249	0.5421030752899416	0.541924002731842	0.5419186624295528	0.9008087250076208	0.9935988841467128	0.9344935961692032	14.716476391165289	28.976297409042505	0.4534683338910218	27.711682768524128	1.968969788613108	0.3590686674889225	15.610042123842032	1.9668837316441703	9.568586742353332	0.2047	108.62978723404257	65.0	13.0	247.0	10169.362233288062	0.2809043853481405	0.0274581764786801	0.0100377153859219	0.0018399398811204	3.959418992850077e-06	0.0001254803078191	-6.844476634690613e-06
field0130.jpg	parasite_000	157	46.39130434782609	43.43478260869565	115	49.07716446627535	0.0056901779191292	0.0153070731087838	0.0149611644031096	0.0035925397577861	0.0102535726959655	0.0041248384881434	0.260310864881502	0.2497691597414589	0.2496922129886119	0.2735457063711911	0.2543090181594337	0.2684672206832872	1110.4298245614034	17228.504385964912	26931.995614035084	0.4958746381478759	0.4956288290675722	0.4956235117244167	0.9280648475202716	0.9931236665677828	0.9572695298768572	8.045185602565518	20.60794664664053	0.5999965861132618	20.944070191737737	2.561525322681045	0.4199090732065791	10.86331458292115	2.370856586051897	6.62848023610468	0.5870000000000001	107.33623188405797	60.0	14.0	243.0	9977.255064062172	0.2659850415057121	0.0382717887552254	0.0014788233221646	0.0001098417089562	-4.422456426480208e-08	-2.138091521767425e-05	2.0041737171318924e-09
field0130.jpg	parasite_001	163	44.731645569620255	49.4126582278481	395	157.66904755831214	0.0075341975175436	0.034186003724896	0.0359849325479725	0.0049958378891857	0.0267951976963984	0.0064286134084947	0.6204704163623083	0.6189142439737034	0.6189113221329438	0.621854200146092	0.6192105186267347	0.6214691015339664	159.68756756756758	7494.433513513513	9656.203243243244	0.7872516518374075	0.7864925782914479	0.7864912448298581	0.947725140353378	0.9918117563702048	0.9773611448363796	18.44246494617292	56.38510162050227	0.1996705762581902	62.93551533657035	3.0573517035315283	0.3576168087122419	37.48306305674445	3.121963016067677	16.789399719907983	0.5137	105.18987341772151	52.0	239.0	235.0	9015.568167494526	0.5568677528552507	0.2018106595409445	0.1326639686978668	0.1374825423560361	0.0185623617845857	0.0609721934380583	0.000426471292631
field0130.jpg	parasite_006	310	53.99056603773585	47.47169811320754	212	74.52691193458118	0.0062209467752788	0.0230908384175514	0.022948962744502	0.0036345760050725	0.0173560726164164	0.0039007255382414	0.3255404241091522	0.3170445241738787	0.3173617272996155	0.3334447830802138	0.3184419325386109	0.3347907531002319	1215.6625258799172	13930.730848861283	23259.16770186336	0.5612503443195288	0.561090483617078	0.5610849064260066	0.9500904802107024	0.9943533249503924	0.9678928076964636	17.321984811675552	22.441762752702576	0.4796445037243521	26.199342464645373	1.2955653175250528	0.3011229389512567	13.763290830264364	2.8840590485795987	8.697611121023062	0.1756	109.90880503144658	69.0	17.0	243.0	9725.925645741863	0.2369351041463758	0.0036021780757846	0.0061837717156904	0.0008296932299894	-1.1572601614902558e-06	-4.23386402539174e-05	-1.4807532287450902e-06
field0130.jpg	parasite_007	322	53.364261168384886	43.38487972508591	291	152.3259018078045	0.0065611702639344	0.0251805320062334	0.0245698120854592	0.0044940587528826	0.0169666700219647	0.003919724447205	0.6076804509622583	0.6044133233510958	0.6044743911569119	0.6085612366230677	0.6048478442770951	0.6092576444855478	514.6988505747127	7117.904214559388	11415.681992337166	0.7771162924191259	0.7770184944815621	0.7770158577773221	0.9755686098539456	0.9971781553499964	0.9829890689901224	25.17440981636663	46.6027665320689	0.1575996821037735	79.73601498818181	1.851195991167629	0.3059411825499607	27.81442558476553	1.2114275336402454	13.14299323291324	0.1636	110.64604810996563	68.0	244.0	243.0	9495.571167085884	0.6025706095457256	0.1091250688407586	0.0383298319503844	0.0033736557232428	1.2955776573872198e-05	0.0006640452358536	3.610976768613267e-05
field0131.jpg	parasite_002	193	51.37359550561798	26.154494382022467	356	208.8172798364529	0.007070423591698	0.0277104685336014	0.0273848752945201	0.0063750584920468	0.0222769416353918	0.0060288782537003	0.8355401040048309	0.8351210360616526	0.8351284231015016	0.8356918314582369	0.8351782563068318	0.8401952289102944	200.9220338983051	2812.534382566585	4404.429782082325	0.9138446430684598	0.9138045448748532	0.9140925598896378	0.9611098380473796	0.9714451755167236	0.9752812220993292	56.16003609309269	89.26728827131626	0.1025951885035504	122.48498977049296	1.5895162197428778	0.4274899488262226	34.51602504865503	13.547455718218858	22.17867724279888	0.0136	108.51498127340824	66.0	252.0	255.0	9831.2067044004	1.9527033724177936	0.7144935953358953	5.287532926004016	1.0098268301830702	2.255545596264085	0.4598972725848449	-0.5978819852586881
field0131.jpg	parasite_003	205	55.94405594405596	43.06293706293706	429	234.9888527117068	0.0070934609300209	0.033024418503857	0.0315529861051361	0.0047296896999696	0.0260313556755273	0.0051894319169893	0.7778766212406212	0.7772042416353528	0.7772373419925087	0.7783908207980984	0.7773247452397453	0.7865423557585203	292.32421982877656	3827.42032587683	6069.894228113781	0.8815775825832399	0.8815288564861303	0.8815764142857045	0.9674602628172684	0.9626594544638002	0.9633763686300856	46.90170554328361	64.99592969182645	0.0976276047888633	128.7173913724108	1.38579032337842	0.2765915444149426	45.35986921919215	0.5292048661487064	20.847985745196663	0.1525	106.8166278166278	66.0	19.0	255.0	9869.492404168392	0.935932526132536	0.0870096054660177	1.0510071734161677	0.1507403157623059	0.0148568329659381	0.0419126394734735	0.0581309175106687
field0132.jpg	parasite_000	202	52.87735849056603	46.801886792452834	106	52.00609665440989	0.0063870271759442	0.0151579791949841	0.015613722834712	0.0048012137512742	0.0142944825103535	0.0049452912919893	0.4328463411508394	0.4290871032508865	0.4289162288008885	0.4403861762569952	0.4293647742321329	0.4435473535819556	563.6666666666666	11943.869281045752	17328.58169934641	0.6538945071838431	0.6536059863293594	0.6537322078378758	0.8831149987482231	0.971500699617798	0.9291782747258204	7.450976213069767	23.325246989806857	0.4925011077939827	25.51541593611153	3.130495430772146	0.4485098573116808	14.183995976814831	0.8373054072563821	7.218171390258631	0.3357	102.92767295597484	56.0	13.0	255.0	9697.419297100589	0.3535284160750149	0.0829786793022478	0.0172735184396267	0.0096552952997081	0.0001246820641876	0.0027464693510633	-1.5775900360365654e-06
field0132.jpg	parasite_004	254	45.585081585081575	31.75757575757576	429	232.57463914933368	0.0086737326137241	0.029772704969903	0.032080467527252	0.0065366090994685	0.0257112794697308	0.0068273157649987	0.6555054547316477	0.6535365350213292	0.6534989327351103	0.6564847142706276	0.6537537482278923	0.6591188744275652	545.3980322003579	6263.032647584972	10390.406529516997	0.8082234197983382	0.8081456569580795	0.8081788057590165	0.9209487083045322	0.9890277435046282	0.9466958575839792	32.043191200190265	58.55342947943723	0.0996649480235833	126.08616031571744	1.8273282805580728	0.2517618846732498	31.289007385744046	12.802966000360144	22.73826722447379	0.0683	107.86790986790987	66.0	14.0	255.0	10028.007416221868	0.6490778272283481	0.1224324978007693	0.0259133101774923	0.0704048412239985	0.0006823526623539	0.0246243731991785	-0.0029287827258898
field0133.jpg	parasite_000	177	46.27083333333334	51.9875	240	101.76955262170048	0.0051399154299007	0.013519195477764	0.013264477396373	0.0021292244851304	0.0043299521930962	0.0020987069070054	0.4458122448979592	0.4373551020408164	0.4376489795918368	0.4621551020408163	0.4535183673469388	0.5113755102040817	1083.7457142857145	11285.878571428571	18654.032857142854	0.6572543995006513	0.6571586338355918	0.6579974798560493	0.9640786055117172	0.9226847999829716	0.9386875053189008	15.093656120202128	36.89361417843618	0.2911959798751872	43.154341003421095	2.4443126227750653	0.3625211394568841	19.00820441533861	1.1868564412903344	10.680350536975975	0.0909	100.47638888888888	65.0	253.0	255.0	10641.849442515431	0.413790943287037	0.0871049621416465	0.0216754159623222	0.0028821357375076	-6.069133722549789e-06	-0.0006087401810611	-2.195672904389902e-05
field0134.jpg	parasite_000	130	43.32222222222222	54.17777777777778	180	65.42031021678298	0.0053640266998232	0.0154482224682395	0.0155137159483565	0.0036230573359111	0.0100704812151557	0.0043299521930962	0.3213750000000001	0.3096375000000001	0.310125	0.3476875	0.32915	0.3563000000000001	623.7375	16032.180000000002	22901.797500000004	0.5503557814325976	0.5500126461031936	0.5500088558803014	0.9725125385251924	0.9960920913818968	0.9835537044793692	15.93874755773465	21.847208604800567	0.5285148211879721	23.776761049222888	1.3706979501158292	0.3339514675550386	14.846957406529064	2.768641003809553	8.514639350553102	0.3967	105.53703703703704	56.0	244.0	238.0	9769.433813443073	0.2539389574759945	0.0060093100311229	0.0091749219421291	0.0002066345911455	-2.451784070107099e-07	9.532009029479892e-06	-1.4434868322550114e-07
field0134.jpg	parasite_001	148	52.17241379310346	52.0206896551724	145	61.56244584051392	0.0054125124047865	0.0143138878998006	0.0154644786605685	0.002897160545984	0.0049948077790779	0.0033989437140532	0.4041771050686481	0.3991012617656869	0.3983425016843165	0.4209614013513778	0.4081540544606588	0.4120786755711958	1076.6521739130435	12721.910485933504	21095.19693094629	0.62929807926686	0.6291668374875455	0.6291625464061162	0.905928516602902	0.9949939700308288	0.9366326296381812	8.158278498344174	26.5671825964123	0.4807797139293124	26.13748095080145	3.2564691928333223	0.4315485233520169	15.64314551019624	3.2570425972434456	8.349259433236487	0.4277	107.63218390804596	65.0	9.0	249.0	10458.715286035142	0.332919266882611	0.075923451498271	0.0017201734066884	0.0019418975564442	3.542539433316416e-06	0.0005249428360241	-2.1668319639766157e-07
field0135.jpg	parasite_000	171	46.33747412008282	58.9296066252588	483	236.95941546018392	0.0076447491608822	0.0299111964890122	0.03026210402271	0.0054976156814846	0.0238717511129235	0.0064591309866197	0.7113732713952537	0.7100837457645223	0.710038853847663	0.7120104813051762	0.7102409738524798	0.7329579858464934	445.0632746249185	4595.379321591649	7173.473255055445	0.8425285911718561	0.8424756777019219	0.8437706629454188	0.9452943571257832	0.8618516202067625	0.9179361981280464	33.09894685212509	82.001863546785	0.1080958585071751	116.2521005698386	2.477476516492854	0.3460586843005768	46.44880213728203	2.7476720555065013	20.95197274336037	0.1048	94.26777087646651	64.0	254.0	255.0	9681.975227674213	1.0118848224463446	0.5305081505680257	0.1007721716541613	0.2509241919715313	0.0287183996988029	0.1637826178777835	0.0277010061341596
field0135.jpg	parasite_001	226	46.63963963963965	46.47747747747747	111	47.45584412271571	0.0061063567025809	0.0158958217639898	0.0147474364512799	0.0038396903819914	0.0113970400805101	0.0033148712194804	0.3011458333333333	0.2919444444444444	0.2926041666666666	0.3121180555555555	0.2948611111111111	0.3182638888888888	674.5625	16709.016666666666	23903.895833333336	0.5378991015448998	0.537512840516802	0.5375089651781	0.9496662665654324	0.988751541503516	0.9765672356330136	7.708704441735708	21.101298086878487	0.6193746653013692	20.28880307567109	2.7373339121206834	0.4446512010683616	11.174645208796251	1.9355331971534315	6.6133191384059735	0.4206	106.13813813813812	57.0	244.0	239.0	9924.191128065004	0.2841716808115639	0.0471987017926072	0.0032467224716729	0.0005883324956455	6.986224743062304e-07	9.06379673591578e-05	-4.1604982425997307e-07
field0135.jpg	parasite_002	247	49.23300970873787	52.04854368932039	103	49.24873734152917	0.0072193780220476	0.0151414778655033	0.0144083195610349	0.0043719884403826	0.0115613510870614	0.0047286599258628	0.4698597774729463	0.4667162017985064	0.4670210333790582	0.4729080932784637	0.4676688004877306	0.4723365340649292	484.5524691358024	11148.361111111108	16027.827160493824	0.6824653865457965	0.6821078502892834	0.6821051137027299	0.9221302049189332	0.9877764008124696	0.9675900682785484	9.837918050636947	23.33084622722581	0.5336504598533914	23.547943007135235	2.3715227253509465	0.4737349115253762	13.952422714691286	1.0029075995071377	6.812665458475218	0.4462	106.88025889967638	59.0	19.0	242.0	9679.710581162744	0.3890248891077094	0.0737490764918614	0.0445120537525485	0.0184635735522796	0.000529292336615	0.0049994385906312	-4.662797207991412e-06
field0137.jpg	parasite_004	176	53.62314540059347	39.513353115727	337	135.5979797464467	0.007868857070461	0.0269679040809751	0.0299349889865329	0.0055750951384299	0.0219844709199773	0.0062235023916117	0.4946635841836734	0.4900430484693877	0.4897672193877551	0.4973437499999999	0.4909103954081632	0.5145902423469388	918.8392857142856	9811.261607142857	16255.43125	0.6992330211434259	0.6991188251727231	0.6997258148538521	0.8281716859823702	0.9535469680029072	0.8681070359811955	17.58415506587891	42.74428916575655	0.2303208882214184	54.56027332735241	2.4308412320987496	0.3152280678936639	20.262082372978565	1.034211417929237	11.745363995498211	0.2444	103.40949554896144	66.0	6.0	255.0	10299.5197515754	0.3961937621785399	0.0792447295274598	0.0026805449906147	9.358530071741595e-05	2.3593495865860148e-08	2.1564196627968386e-05	-4.0502193959963284e-08
field0137.jpg	parasite_005	165	47.50402144772118	51.198391420911534	373	90.5269119345812	0.0047602072780946	0.0175035656596478	0.0205132135838545	0.0031938286651887	0.0096667374548401	0.0036650935831975	0.210020740866586	0.190643721935531	0.1892043671440133	0.2295912468351892	0.2017857437806895	0.2441877201799902	1435.483870967742	19453.82642089094	30748.7603686636	0.4272793124295597	0.4270578229340927	0.4274679720681774	0.9376394502538108	0.9292664689086354	0.9349632629807522	17.332293437335604	33.39922927022785	0.571956874157986	21.97083588314053	1.9269942198348864	0.3689425448905584	17.638075592534655	4.552279150651537	11.369104745816744	0.4966	103.61572832886507	62.0	253.0	255.0	10369.566365667031	0.2372514932377934	0.0186536698209593	0.0047348980223139	0.0006602851768831	1.0812997453325948e-06	8.311247967457122e-05	-4.402504009541611e-07
field0138.jpg	parasite_002	173	49.43317972350231	37.654377880184335	217	111.84062043356596	0.0083147157161718	0.0234529276553328	0.0247368290680829	0.0046571358745582	0.0147143821968743	0.0046381369655946	0.5609320749180888	0.5588483001070412	0.5587667965290342	0.5644149944849244	0.5599132801930004	0.6352253030574707	632.7354312354312	6482.384615384615	9497.84965034965	0.7472049540179784	0.7471064692156146	0.7474686523723238	0.9579585216532626	0.7615434836633272	0.8523826132103862	22.506663404052208	30.69730495807288	0.2180070120264649	57.642047829331645	1.3639207379155978	0.2744736647478388	19.9439065467975	0.4286370345807147	10.226841054339824	0.0456	86.98463901689709	61.0	0.0	255.0	8729.081177250644	0.4173025429931535	0.0157530430847943	0.0599471301095697	0.0093875406977041	-5.515497558892434e-05	0.0001225984165238	0.000215757572276
field0139.jpg	parasite_003	250	52.64743589743589	50.87179487179486	312	111.94722215136416	0.0052199494951143	0.0207617395501041	0.021397403649563	0.0039007255382414	0.0171253287111958	0.0033989437140532	0.3877671086724585	0.3803627495808566	0.3805121170553269	0.3945435147081237	0.382014936747447	0.4402133821063863	1450.2493827160492	9708.114814814817	16020.418518518516	0.6149229783890787	0.6148403221285087	0.6158545363737283	0.9468050152755432	0.7633582463247832	0.8347560532609023	16.2612679680072	32.23609017697056	0.3128511927233065	40.16724534425282	1.982384783301807	0.2879579283654225	23.077410108004013	3.415296267873916	11.018098921811765	0.352	90.5181623931624	70.0	10.0	255.0	9145.412063289868	0.2611366878656079	0.0240856891055649	0.0036080189148521	0.0014649246250326	3.3516837256007774e-06	0.0001328396584243	3.299532507470383e-07
field0140.jpg	parasite_000	208	48.37344398340249	52.13900414937759	482	120.04772721475248	0.0065927199682811	0.0269574410829692	0.0269931506426509	0.0052925033205257	0.0171561262492839	0.0049653203110607	0.3221039094650205	0.3097410836762688	0.3102349108367626	0.3246810699588477	0.3117369684499314	0.4066700960219479	1493.3175925925923	12962.428703703705	21386.73518518518	0.5538519914520046	0.5537293990200788	0.5559211835600444	0.8550660729719541	0.8376667918614933	0.8699144680575086	22.465585749263404	32.65527360859465	0.4202899620917425	29.899287986364364	1.4535687594820597	0.2720190907919304	22.329503763543823	7.124986374057706	13.11264123556827	0.4958	95.45297372060855	66.0	0.0	255.0	9892.861896412864	0.2037175100505296	0.0053041974050046	0.0011869037071637	0.0001039796267253	1.0095319574939392e-08	7.532076521131099e-06	3.5105630591186266e-08
field0141.jpg	parasite_000	213	53.64942528735632	40.862068965517246	174	74.90559159102153	0.0055881376337344	0.0171097437420113	0.0193834260507674	0.0034599788703032	0.0112141145884727	0.0041973923135548	0.5009255402841409	0.4972002406404739	0.4968820861678005	0.5061953352769679	0.4986926743486511	0.5036616687491323	874.5272108843537	9951.763605442176	16666.821428571428	0.7041891021826294	0.7040904448038204	0.7040868981725839	0.950588373835186	0.9967990951687898	0.9671184117945086	10.949768205684515	31.96322616077895	0.3897002062201098	32.24625087126962	2.919077880040001	0.4267134866953002	19.05158062884155	18.23342862122037	18.58639611117822	0.1608	108.92911877394636	66.0	12.0	248.0	10326.732523744511	0.4100378054465962	0.1049141890743853	0.0200105107303819	0.002445755946273	-1.4945053337615656e-05	-0.000769027596873	8.330414230102772e-06
field0142.jpg	parasite_000	172	45.51094890510949	46.6374695863747	411	173.49747468305833	0.0059993921297385	0.0203715055467973	0.0230716942746371	0.0031938286651887	0.010821176036876	0.0034599788703032	0.6704918801096845	0.6679145973735469	0.6678315873424399	0.6716111254094898	0.6687176896362176	0.6931301851481152	704.8039215686275	1138.782531194296	633.0766488413548	0.8168945797429481	0.8168848563375065	0.8478848172379964	0.9441842815842184	0.2594310478671326	0.386417708264954	20.6924523131909	60.27184872381864	0.1715794890394016	73.23935212019093	2.9127455659471018	0.3473932334399796	22.809011971046488	1.0497896505985975	13.650278330147462	0.5119	32.15409570154096	9.0	5.0	255.0	1889.1846892268509	0.617529399531715	0.2374662350319072	0.1604358584077242	0.0984150373901086	0.0122425653182239	0.0437082737100616	0.0017456169476446
field0142.jpg	parasite_001	210	46.40366972477064	50.34862385321101	109	50.79898987322333	0.0048307012192914	0.0127394746854481	0.0133282344632166	0.0021292244851304	0.0071063548048771	0.002805607811609	0.34027099609375	0.3336181640625	0.333465576171875	0.3590087890625	0.33953857421875	0.385040283203125	1126.52734375	14563.54296875	22958.9296875	0.5743906717911087	0.5742360634882006	0.5748779852622702	0.95118826494864	0.9136570515869046	0.948260996264736	8.971791978841791	17.450877483272315	0.53079424919521	23.674654790273813	1.9450827130663284	0.3435280411445908	10.073461466529777	2.947728880964005	6.652232611622938	0.3497	101.14373088685016	60.0	11.0	255.0	10541.25457078996	0.2207718900503386	0.0165028310004231	8.526034610620711e-05	3.3399508043948866e-05	1.7822874648530681e-09	2.9251309653266868e-06	-9.288662744582716e-12
field0142.jpg	parasite_003	129	45.67676767676768	45.79797979797979	396	89.79898987322332	0.0056416925501822	0.0224050122356003	0.0245807929999257	0.0031938286651887	0.0106495892372875	0.0042279098916798	0.118376946366782	0.0866809039792387	0.0836802551903114	0.1467141544117647	0.0969263624567474	0.1861956639273356	2437.215073529412	11365.704044117649	14953.05882352941	0.2722905002930622	0.2721811806138225	0.3783302176603047	0.7062950893106664	0.271775742215482	0.76613055441495	16.22627555687084	35.10675620026155	0.6171093791549299	20.36327924810926	2.163574510812248	0.3909482305961867	17.65341557164454	4.501867602107873	11.896426360660548	0.2352	52.92424242424242	9.5	4.0	255.0	5942.298974594429	0.2360758127134007	0.0233985844309059	0.0028549887087467	0.0008053405011378	1.2082985958891428e-06	0.00011819748025	-1.767454581135626e-07
field0143.jpg	parasite_000	152	46.0375	47.5375	160	57.45584412271571	0.0059793617666117	0.0187804311272559	0.0187603836804454	0.0031327935089387	0.0116262129542124	0.0051053594224164	0.209947676208064	0.1968236380424745	0.1967497691597414	0.2300892582333025	0.2046044936903662	0.2291782086795937	1591.6140350877197	18741.452631578948	30953.66315789473	0.4388134132816108	0.4386143612058318	0.4387467970538902	0.9143070998440292	0.9755733733204562	0.9397092417200436	11.320507256252206	21.47559348332756	0.6090618924567514	20.632337649086285	1.897052225417444	0.3737756151917187	9.231562574925611	8.504548557264169	8.795685028288583	0.3862	106.33541666666666	64.5	249.0	255.0	10238.76874565972	0.230216796875	0.0169251187171936	0.0018107504106333	0.0003330058301761	1.1951898121546034e-07	2.9410482471194488e-05	2.2930887862224373e-07
field0143.jpg	parasite_003	240	31.2625	60.96875	320	165.56854249492383	0.0073480870898345	0.0303008342382333	0.0327379886133501	0.0061509485662003	0.0234179316617374	0.0071124598389845	0.663463352854678	0.6619422179534038	0.6619122984470757	0.6641725811524111	0.6621768140825676	0.6644200970683983	302.45714285714286	6256.565014577261	9225.441982507287	0.8135592052839099	0.8134166598841104	0.8134148729175997	0.9537835972949996	0.9955390622196816	0.973152204399658	17.154878709056838	52.92250949716528	0.1466912437885757	85.66544457466685	3.0849830182258926	0.3196410906304127	31.513665101868146	2.768774830035452	15.164020397408704	0.3506	108.27395833333334	60.0	244.0	246.0	9403.196821831598	0.6045081787109376	0.2396603781777769	0.0076758771377559	0.013031598640582	0.0001018075228503	0.0063764460047403	8.137813575956392e-05
field0143.jpg	parasite_005	297	46.95454545454545	51.4025974025974	154	50.14213562373096	0.0074986077036017	0.0196930869187064	0.0209751042901223	0.0069186786814776	0.016216986634231	0.0065876077275148	0.0565752928390291	0.0335104455983576	0.0313367950730588	0.0898442217123535	0.037374713198889	0.0665982369279072	2390.483516483517	26081.708791208788	42319.64285714286	0.1542658199766576	0.1538793838804122	0.1679725605257033	0.5738589877390624	0.7658333142069836	0.7627155569519681	13.694466273866109	15.500862536227196	0.7697061035538363	16.326193278627454	1.1319070218755678	0.3091384589708429	9.510935392407154	2.7049945003442217	6.965105563539383	0.5079	104.94155844155844	68.0	13.0	255.0	9662.158922246585	0.1736262767423165	0.0004581117031426	0.000489716667824	2.732828976454617e-05	-2.6638374519624027e-09	-4.544342132151719e-07	1.7026324761630202e-09
field0144.jpg	parasite_000	156	51.79318734793189	46.07785888077859	411	135.5685424949238	0.0062960562170231	0.0229036995736172	0.0235510539815992	0.0044635411747576	0.0111535125406793	0.0039922782726164	0.4755934978916992	0.4698266403335528	0.4698242807355338	0.4783778235539793	0.4727147883086637	0.4787754158201608	912.8617511520738	10339.455453149005	17330.432411674352	0.6844508156230139	0.684341444962993	0.6843375632918887	0.9395296968469872	0.997279178162126	0.956799559066388	15.455456214328532	42.46099793150082	0.2810178016128927	44.717347236491385	2.747314433341401	0.3132068631119989	27.74544066189598	21.342587125344483	24.67722247085469	0.2246	108.9513381995134	67.0	245.0	246.0	10063.376383042962	0.3104938370030327	0.0565699907395923	0.0039028752382247	0.0008625461358323	1.1903158531797392e-06	5.606030788362784e-05	-1.0429331215901924e-06
field0144.jpg	parasite_002	188	48.37623762376238	53.62376237623762	101	47.76345596729061	0.0053994699094821	0.0140978786599331	0.0130813559741481	0.0040943209100184	0.0110117692280093	0.0040753220010548	0.3831065088757397	0.376508875739645	0.376715976331361	0.3871301775147929	0.3776035502958579	0.3870118343195267	761.0846153846153	13069.273076923077	20032.67307692308	0.6117640226121368	0.6115500206466605	0.6115460224442769	0.9467067522397388	0.9961732959178436	0.9647709662195706	7.884930312454393	25.500749420213904	0.5563393154051965	22.58760124692384	3.2341122127528514	0.5338966560057411	12.382769962514152	0.2053851538389559	6.730620654266466	0.2955	107.68316831683168	61.0	19.0	243.0	9690.54648237101	0.4408789276143574	0.1324473937724113	0.0199565090182452	0.0101801061780702	0.0001420074033562	0.0033635270020263	2.980320101735753e-05
field0145.jpg	parasite_001	239	47.92	50.34857142857143	175	74.24873734152916	0.002897160545984	0.0070834237297279	0.0075160827864222	0.0013307678226502	0.002866642967859	0.001566402801288	0.2575431952662722	0.2299550295857989	0.2305420118343195	0.3016994082840237	0.2654579881656805	0.5516023668639052	2055.996923076923	9858.803076923075	14715.950769230769	0.4616805815592173	0.4616056160225666	0.4679383266512284	0.9793806646678824	0.5102130088653795	0.6361109089332982	10.063416221906026	29.37046268676193	0.3989052642740512	31.50214283892221	2.9185380033102835	0.3955685138679697	14.28749274916566	3.1238262536212664	9.1370514366019	0.2328	64.18285714285715	9.0	0.0	255.0	7276.057991836736	0.3442487230320699	0.0739357730097879	0.0070760483825467	0.0011137931630034	-1.0607512899949541e-07	-0.0001455475107059	-3.125015445820061e-06
field0146.jpg	parasite_000	128	51.1875	43.28977272727273	176	59.627416997969526	0.0062719870885104	0.0189538895664509	0.0203275189370589	0.0043909873493462	0.0157749897794595	0.0048622489075242	0.1198425221453233	0.1005327375837772	0.0994078957646581	0.1384024121607899	0.1034698245559218	0.1791154368916871	1955.7391304347825	20761.09486166008	33154.944664031624	0.3046329176481101	0.3043827000653393	0.3049058074766984	0.8735024201363116	0.7758761358118407	0.8150824748180614	10.71035364351886	24.085464617119133	0.6220575116400436	20.20130032869173	2.2488019927982426	0.4039327180303536	12.602199701787868	0.7271822344373919	7.962003343757756	0.7512	100.55871212121212	67.0	13.0	255.0	9695.761704401972	0.2467405117158152	0.0273138924409644	0.0019261193469417	0.0002912855597829	1.245842104481528e-08	-1.109661402849278e-05	-2.178265744032684e-07
field0146.jpg	parasite_006	215	62.68595041322314	32.27272727272727	242	162.95331880577405	0.006884270470662	0.0241310497399196	0.0237350891752339	0.0049958378891857	0.0163398222044096	0.0051283967607393	0.8380778782101075	0.8377922247330304	0.8377944314980893	0.8382222987234108	0.8378699519023294	0.8383115501102401	136.94467787114846	2908.2009803921565	4267.004201680672	0.9153357668197136	0.9152685783550836	0.9152677975806464	0.959211931268039	0.9963409727740355	0.9773044512568512	24.101862450610547	78.11922363423412	0.1145246069674386	109.72638061907531	3.24121108044309	0.4793963339117098	29.20565538975327	0.6881316155016971	16.908557619163428	0.0972	109.72038567493112	62.0	23.0	243.0	9591.956251090924	1.7261138622943268	2.033653758634871	0.4205677314052457	0.0775585990063847	-0.0009745660096995	0.0006480326439615	0.0139736299491558
field0146.jpg	parasite_007	229	53.81526104417672	48.11646586345382	249	124.60407640085656	0.0074576052627729	0.0283639792234304	0.0276342791031738	0.006488616438523	0.0253617433376319	0.005926838304327	0.6456223230032754	0.6441572184429328	0.6441521793902746	0.6462295288485765	0.6442882338120434	0.6466376921138827	512.1269841269842	6480.255555555556	10530.566666666666	0.8024791159788102	0.8023869955811829	0.8023846803208624	0.901114081387516	0.994017627239842	0.9339798217706354	21.19072732454419	46.95983534435307	0.2015323227080791	62.354119902451785	2.216055854296316	0.3768723841207353	19.59112124024389	0.4627514933908894	9.76785191235142	0.2334	108.19277108433737	66.0	247.0	253.0	9859.748649215337	0.6662331978192606	0.1943117236288516	0.1469916325701047	0.0547756473305896	0.0043228944128557	0.0038252671227076	-0.002338858878836
field0147.jpg	parasite_000	156	54.42016806722689	53.932773109243705	119	64.04163056034261	0.005530109788702	0.0159693332491638	0.0154436705773184	0.0038396903819914	0.0116184147002301	0.0040448044229298	0.49875	0.4948375	0.49485	0.5027375000000001	0.4961	0.5015000000000001	477.9025	9940.8325	14669.38	0.7027228823879244	0.7025089153686752	0.7025060601046685	0.9510292828651538	0.9951779554087964	0.9699812555521916	9.227926270637086	30.98194924952275	0.364612928225458	34.46496172123873	3.3574118757435394	0.4837782701414871	16.23024137378197	0.6542705973442555	7.858134430736059	0.3268	106.29411764705884	57.0	16.0	239.0	9374.605371560388	0.5488633416787377	0.2110623333473238	0.0659794789412214	0.029529158615524	0.0012868433999447	0.0121263974557456	0.0002071513944819
field0147.jpg	parasite_002	192	53.5045045045045	49.52252252252253	111	66.90559159102155	0.0062563886408412	0.0149496133058859	0.0139167757319101	0.0033569074667668	0.0103135423309634	0.0045350655620582	0.4160482374768089	0.4113256872997133	0.4115154326193288	0.4236591330747175	0.4143826952268511	0.422562826783606	452.737012987013	12347.64285714286	17417.54220779221	0.6399557198837473	0.6396209332850228	0.639617864464902	0.9773423152942176	0.9922689144772512	0.9876202330226228	8.931206500156703	32.80092659139264	0.3116075792395979	40.32755122652769	3.672619885210036	0.4902568800511792	15.268389092192404	0.3617265000919609	8.258457584285654	0.1923	106.87987987987988	57.0	21.0	232.0	9324.964550135724	0.6507135331094425	0.3145936101128829	0.0402281997321058	0.0045954102486263	-5.904290482388597e-05	-0.0023876037495723	-2.044207292548024e-05
field0147.jpg	parasite_004	207	47.5566037735849	44.38679245283019	106	58.21320343559642	0.0058592094384115	0.0144576809949424	0.014036134662176	0.00388920686908	0.0120001136388937	0.003858689290955	0.5731631515775034	0.5705375514403292	0.5705589849108368	0.5771604938271605	0.571116255144033	0.5754886831275721	329.21527777777766	8564.956018518516	12178.226851851849	0.7548434191690069	0.7546366795198783	0.7546345846601075	0.979776519133456	0.9943548489873452	0.9877398258660832	13.662381132307098	28.35535961766787	0.3930725638789811	31.969594851265427	2.0754332164410667	0.4870949878069935	17.737691002593838	13.692318502847796	15.744349822182883	0.1714	109.3553459119497	60.5	24.0	241.0	9548.707062616197	0.5841315313984026	0.1325053409037738	0.1035698423809914	0.0875273668601367	0.0081241383814767	0.0293048273231406	0.0018566639764021
field0147.jpg	parasite_006	259	51.86614173228347	55.35433070866142	127	52.66295090390226	0.0079940455287527	0.018732642991903	0.0192012759290566	0.0050558429353279	0.017687448761093	0.0057627317445406	0.2552595112118921	0.2488977072310406	0.2485827664399093	0.2628495842781557	0.2493701184177374	0.2616528092718569	1065.4761904761904	16588.408730158728	25627.0753968254	0.4964113106796175	0.4960471326472911	0.4960417351098253	0.8529900709160169	0.9829364096525128	0.9198730828012912	7.957134158544347	23.13727307358637	0.5754441823281903	21.837688172494644	2.9077394715962703	0.4393463084855721	12.100608837629231	2.002816192976572	6.904374762510266	0.5613	108.01837270341208	63.0	248.0	243.0	9553.419609950332	0.2946109199305013	0.0539595909293123	0.000431640790913	0.0001438359761811	3.5047102795234655e-08	3.039819427840029e-05	7.494918853923887e-09
field0149.jpg	parasite_000	218	55.61694915254238	51.57288135593221	295	114.976659402887	0.005957355882452	0.0218285294865271	0.0218961252856105	0.0048812478164878	0.0130310745055604	0.0050443242661664	0.4995673910825426	0.4947658402203857	0.4949760228548107	0.5084726048362411	0.4989735741250892	0.6694194469952046	1141.9959595959594	4920.188888888889	6937.071717171718	0.7021180373679836	0.7020691574906321	0.7294861610079207	0.2710978600501038	0.4960207417415437	0.1051809900528378	21.08431076883741	39.4192014428341	0.2804222744674784	44.8123125676186	1.8695987682507336	0.3428452491797157	25.6579046896418	0.3398576841672329	13.233985456942175	0.0911	56.08135593220339	11.0	0.0	255.0	6504.492816240544	0.4233944074126371	0.0552374757983939	0.019180587067284	0.0075963261230367	-9.003386437508463e-05	-0.0017029450280839	-1.7364216475071265e-05
field0150.jpg	parasite_002	168	48.27310924369748	49.12605042016806	238	69.21320343559643	0.0050673616044893	0.0159190508634885	0.0187962485131992	0.0026615272470693	0.008166998594017	0.0042279098916798	0.2092743764172336	0.1943424036281179	0.1931632653061224	0.2368934240362812	0.204092970521542	0.2572108843537414	1612.9714285714283	16744.807142857142	26148.888095238097	0.4335444929675112	0.4333724898647397	0.4452131085252997	0.9271178282457476	0.7516811885595984	0.8586607010320971	13.485369398512614	26.530933862529288	0.6243224043586354	20.128014831164943	1.967386511893071	0.3833218597838284	14.245998967583668	3.2973302146239245	9.210811483920914	0.3503	90.8921568627451	61.0	253.0	255.0	9830.253075740102	0.2326012708593076	0.0187934192510498	0.0039620405957741	0.0006108531030005	8.960823760553266e-07	6.262259313430956e-05	-3.1642173936296106e-07
field0152.jpg	parasite_000	125	48.30493273542601	53.210762331838566	223	79.90559159102153	0.0051589143388643	0.014370816242707	0.016932550110949	0.0025584558435329	0.0070439444429323	0.0036650935831975	0.246734693877551	0.2277437641723356	0.2256235827664399	0.2683560090702948	0.2346712018140589	0.2760430839002268	1592.0095238095237	17963.44047619047	29549.259523809527	0.4692330939043045	0.4690681056577815	0.4699417996752183	0.9156550405817072	0.933223698357066	0.9165968763642064	16.31717806283698	23.51604003920249	0.4388947487415925	28.631854562830185	1.4411830249472617	0.2942978028316712	13.884068573204836	2.3461806116714694	9.195399315501607	0.213	102.78176382660688	63.0	6.0	255.0	10627.644450700573	0.2296116701400514	0.0064590521478605	0.0031602817746272	0.0005388556793519	-5.281255425131801e-07	-4.134484435488604e-05	-4.642812881785092e-07
field0153.jpg	parasite_000	155	52.256410256410255	54.53276353276353	351	83.698484809835	0.0057942804408072	0.0204741894547182	0.0204684748125212	0.0026310096689443	0.0096778619658447	0.002927678124109	0.1273439999999999	0.09796	0.09928	0.1557599999999999	0.11048	0.18036	1067.39	25991.916	37441.434	0.2985190733574183	0.2980189848185526	0.2980131756224273	0.9366158834808634	0.989823080258381	0.9684746360089066	21.3231491983388	22.093122129262103	0.6296247455995296	19.95850814661589	1.036109719242751	0.2639608372774993	13.80918877338466	6.089338136333017	10.607426516719393	0.488	105.03038936372268	55.0	247.0	238.0	10211.579323400152	0.1678744190087442	3.5432497241599846e-05	0.0003103683441514	5.406116775409152e-06	2.0858284726504352e-10	1.858400888912827e-09	7.437272128049087e-11
field0153.jpg	parasite_001	168	52.15962441314554	53.50234741784038	213	95.94112549695429	0.0046571358745582	0.0092995357402669	0.0088818425404244	0.0013307678226502	0.0018630726002414	0.0010646149299581	0.5017438120735135	0.4967395730266795	0.4964169727107672	0.5179564450232016	0.512232256490856	0.7074487232699082	1075.1220196353436	4103.270687237025	5223.079943899018	0.7013474173825761	0.7013146583967923	0.7243557828986928	0.9606899425921857	0.4261427658535174	0.6121745332593688	10.272107635632526	37.25525428145672	0.2907902558838918	43.2145519324992	3.626836439312938	0.3883137089385033	15.279445816662092	2.811684497266456	9.05645201392734	0.3938	47.1830985915493	6.0	0.0	255.0	5283.354581322047	0.4382248142177286	0.1416033189371551	0.0155976354882019	0.01178097850184	0.0001596966447895	0.0043196855558594	8.136554137493763e-07
field0154.jpg	parasite_003	173	46.03278688524591	46.04590163934425	305	94.11269837220809	0.0047602072780946	0.0145044202339944	0.013551961429774	0.002866642967859	0.0063240181788152	0.0023953760340747	0.3609847748623258	0.3477088250266093	0.3491674765144153	0.3767078532093109	0.3569457170623351	0.5249794067286779	1216.2312925170068	9199.205442176868	13541.90476190476	0.5851800060559263	0.585088580587376	0.5936101265494459	0.9472378697949504	0.6076661950241783	0.6846515773982953	16.214709830974773	30.688858638660307	0.4327262610742924	29.039999983272853	1.892655431923656	0.3260862685850145	19.647743064953872	2.4920347859284333	11.595065104623275	0.0192	68.6983606557377	54.0	255.0	255.0	8160.811745946429	0.2468694384111445	0.0193534410324216	0.0051060509946504	0.000565559107997	-1.1676905551790466e-07	-2.445695450239416e-05	-9.5396011704323e-07
field0154.jpg	parasite_004	183	46.275	46.21111111111111	360	93.0416305603426	0.0051399154299007	0.0207068632853933	0.0213279186361925	0.0034599788703032	0.0126180683949147	0.0031938286651887	0.1767276716820987	0.148732880015432	0.1477442611882716	0.1903272087191358	0.1548454378858024	0.1989173418209876	2423.03125	2555.5017361111118	15.005208333333336	0.3751672809491441	0.3751542038830778	0.492377497174355	0.8243792234375138	0.7743664613849294	0.4011903750283535	14.58107268333418	36.15279779683903	0.5225859618267961	24.046513937020222	2.4794333436222984	0.3885658234825533	19.48945035502535	3.201497416335962	11.57273243376277	0.6585	26.527777777777786	7.0	4.0	74.0	889.9103395061729	0.2638250814471879	0.036101128657803	0.0028966348746307	0.0003759031843335	5.159612238639045e-08	-1.2792599608440536e-05	3.8883986117934213e-07
field0155.jpg	parasite_000	128	50.027667984189726	55.94466403162056	253	88.04163056034261	0.0056301738810208	0.0189799366448061	0.0199331353839613	0.003858689290955	0.0102865787900657	0.0036535749140361	0.30353956178132	0.291946758979726	0.2917320774463631	0.3099263373988648	0.2965691207449449	0.3166619705081243	1261.3461538461538	16543.311355311358	26735.74175824176	0.5368168664214802	0.5366436201648064	0.5371874096353219	0.8859668743156229	0.9860186895783076	0.9231031030174108	13.48841672924804	30.205773033128423	0.4101608748219133	30.63766289218915	2.239386107313156	0.3430851159943678	17.754315764523486	1.7189171134862036	9.806389907839408	0.3715	106.45454545454544	62.0	253.0	255.0	10737.873757336209	0.2703374778633217	0.0325612876558635	0.0061631770003809	0.0006884916493144	-7.112071428786723e-08	-8.515417367298661e-06	1.4164576072140871e-06
field0157.jpg	parasite_000	297	49.36383928571429	51.72098214285714	448	229.675144212722	0.0073406068500323	0.0265790922914445	0.0281579525027063	0.0049653203110607	0.0209991615838944	0.0049653203110607	0.6943791035516725	0.6927747707855219	0.6927761756303258	0.694721604714884	0.6929798781269035	0.7083660193891059	564.2571214392804	5190.66604197901	8867.132308845577	0.8321394865414893	0.8320905042282124	0.8323759744899232	0.9332527412515014	0.9557665147817868	0.9526217192532496	34.569939070445464	53.43472577391068	0.1067234565125409	117.74703542217551	1.5456991597533103	0.232653498301149	25.3362314991954	1.8766614197561529	13.155355804933048	0.1923	106.10565476190476	70.0	249.0	255.0	10056.216515642716	0.5650600733631899	0.0536437576330575	0.0006459855712039	0.0447554533966338	2.504318260830733e-05	0.0099857971334723	-0.0002393403237199
field0158.jpg	parasite_000	166	53.80459770114943	50.98850574712644	174	124.97665940288702	0.0055140599821799	0.0160532606341386	0.0165508263843704	0.002866642967859	0.0102574263349115	0.0031633110870637	0.7576215640305785	0.7565516342278635	0.7564842016772723	0.7586454149237225	0.7567685422655989	0.7579969385622032	274.0599700149925	4583.276611694153	7073.972263868066	0.8696331188166171	0.8695689345194293	0.8695676264064012	0.9784609406336452	0.9974356956779384	0.9874083502013898	19.09344880414676	61.071464184737216	0.1399913779981947	89.76531836497259	3.198555945088013	0.4886629589598908	21.84473890056769	0.3742846439422505	9.760926160314066	0.2514	109.04214559386972	63.0	15.0	242.0	10166.676384668455	1.4706478178535254	1.4610799928781293	0.2717522767847584	0.6230127856155603	0.2323870935108383	0.6526060786222043	-0.108218167640381
field0158.jpg	parasite_003	178	50.863829787234046	46.97021276595745	235	93.18376618407356	0.0065421713549709	0.0210028767338958	0.0192151450044796	0.0039007255382414	0.0118405249134977	0.0031633110870637	0.3302400548696845	0.3216529492455418	0.3226337448559669	0.3577777777777777	0.3266803840877914	0.3457818930041152	1281.8555555555556	15196.192592592592	25190.048148148144	0.5649763921782547	0.5648273027954165	0.5648223440817179	0.8922743053625501	0.9935748136382632	0.9226866564297292	11.71863161582599	33.95060603903687	0.3400926199750573	36.94984800105571	2.897147649319964	0.3643403505710581	16.902554742529656	1.129655364137136	9.786282379839555	0.6727	106.86099290780142	64.0	249.0	255.0	10643.027485538958	0.3430771216397137	0.0729168506209823	0.0028986298212576	0.0005855466198656	3.314624636352989e-07	2.39109940552014e-05	6.870744282567416e-07
field0159.jpg	parasite_001	160	26.355828220858893	53.570552147239255	163	113.94112549695429	0.0079107008113917	0.0193854012432651	0.0222887117646243	0.0044025060185076	0.017028508004453	0.0081254513582128	0.6952033223595807	0.6942501175759204	0.6941451390755172	0.696259406073636	0.694338299516259	0.7002086972588015	196.4446721311476	5704.94774590164	7690.886270491803	0.8332018530963264	0.8329985305478447	0.8330967602104444	0.942235954243078	0.9348324111947214	0.9631696023844702	12.711573640213162	80.20413376113736	0.157774371318758	79.64773054915756	6.309536177913562	0.7039085616481932	32.325046083716245	14.33838913215501	22.939789850482622	0.1244	99.43558282208588	50.0	17.0	255.0	9393.11292609181	2.5284843469267537	5.781957637183488	1.3484152297284144	0.6985314337423455	0.6677652394462807	1.3918247015368037	-0.1170092432023368
field0159.jpg	parasite_003	226	47.305389221556894	53.041916167664674	167	74.49137802864843	0.007596958823868	0.0226428806997328	0.0228454840865645	0.0060158357583958	0.0190401037704442	0.0061599116190288	0.4098661008823766	0.4059644676074254	0.4059075094574261	0.4127329944323409	0.4065435421324182	0.4475154380319061	1094.1437908496732	9739.825708061004	14587.45969498911	0.6363322833205498	0.6361915700007233	0.6503885614438321	0.8041928511565233	0.7276921775375679	0.8904606390510985	11.234101687334578	25.638419195147705	0.3781937246118737	33.22733772818568	2.282195756163813	0.344179687282567	10.585889124185773	9.670232842186786	10.039838704187648	0.4885	86.57884231536926	57.0	11.0	255.0	9010.619033390309	0.2932386151001092	0.0395110093583912	0.0040139003882483	0.0021563720870113	6.14764494893527e-06	0.0003818038019079	-1.5664766436468389e-06
field0160.jpg	parasite_001	109	48.2948717948718	45.358974358974365	234	101.00609665440987	0.0067662806087487	0.0195208023119329	0.0226561189681584	0.0034294612921782	0.0113783390180316	0.0041973923135548	0.575703125	0.5729861111111112	0.5726106770833334	0.5800368923611111	0.5739822048611112	0.5804058159722222	475.9697916666667	8726.501041666666	13173.48125	0.7563917965082357	0.7562572026087089	0.7562715189723268	0.9661249143381576	0.9888395942864356	0.9799334738598529	24.19581380165112	26.853802282729568	0.2882242680020159	43.59928017675209	1.109853237542152	0.265863182245417	21.760818226986565	1.8125222169458937	11.530210023712009	0.3036	106.54273504273505	59.0	14.0	255.0	10260.42766089561	0.3489754547446855	0.0013134679184736	0.0283015623872652	0.013852097330897	0.0002239561508658	-0.0003759571298122	-0.0001583279664495
field0160.jpg	parasite_002	208	46.06177606177607	46.73359073359072	259	70.04163056034261	0.007214498108173	0.0258780873447225	0.0276498640736107	0.0054365805252346	0.0236731894629072	0.0046266182964332	0.1239606953892668	0.1040844321267602	0.104042440021276	0.1306094454242602	0.1051622295008538	0.132793034909437	1606.190476190476	23436.75661375661	36968.59259259259	0.3151852265176154	0.314834901629331	0.3148275727531579	0.7925172734266388	0.9858604575976848	0.8631643782417002	13.284633323183638	26.78654113171153	0.6634330952061863	18.94142861602904	2.0163553242350383	0.3824374292462289	15.930333603996148	4.912272126459024	9.814656622550372	0.2603	108.14543114543116	64.0	249.0	251.0	10061.169325972416	0.2157336554855971	0.0170457033479731	0.0010775092028064	8.530875189146321e-05	4.631322561584352e-09	3.557849682802135e-07	-2.54462830104586e-08
field0160.jpg	parasite_003	215	47.487804878048784	48.138211382113816	246	127.74011537017763	0.0067052454524987	0.0237074298441974	0.0236247288290096	0.0052199494951143	0.0155245169765397	0.0048927664856492	0.4997987117552335	0.4952595159747018	0.4953499498237998	0.5012864944339425	0.4967035403393311	0.5031068402996569	522.9867149758453	9923.99033816425	14862.54468599034	0.7031385833456789	0.7029074605758505	0.7029045199740864	0.9330166261347024	0.9943531191565722	0.961007971936862	17.356830735992187	33.50029563245341	0.1894481475337995	66.3314515235215	1.9300928920730407	0.2622535257258304	22.14326012285883	21.16446911803232	21.558100603559733	0.381	106.7140921409214	62.0	244.0	237.0	9469.046982983378	0.3616690499643445	0.0435097874920252	0.0138202003743633	0.0016455794075099	3.128078903031075e-06	0.0003419094429228	-7.197190054719031e-06
field0160.jpg	parasite_005	145	46.38861386138614	49.73267326732672	404	140.04772721475248	0.0073521255191938	0.0256585171868334	0.0251094824566812	0.0060348346673594	0.021418027816226	0.0054555794341982	0.4180596301020407	0.4106871811224489	0.410766900510204	0.4226291454081632	0.4116007653061224	0.4486623086734694	858.4160714285715	11989.345535714285	18478.52946428571	0.6394740473085485	0.639301406487348	0.6402850038140484	0.8976411193330607	0.9200398407846376	0.9175823192251528	23.108842793748288	34.82069846557088	0.2588445937631851	48.547935391132974	1.5068127286317876	0.2486345130912121	25.47466640766181	3.925769299988625	13.092830773726185	0.2805	101.79125412541254	62.0	11.0	255.0	10167.429197437072	0.2701886845446136	0.0110166336324395	0.0089284804085395	0.0046672867031014	2.6971074948103702e-05	0.0003638771801575	-1.3428365705084802e-05
field0161.jpg	parasite_001	177	51.02	54.84	100	68.24873734152916	0.0058022127115208	0.012537226860286	0.0132194593778855	0.0029992045272772	0.0067611670238141	0.0036345760050725	0.5422151111111111	0.5394702222222221	0.5391573333333332	0.5486008888888888	0.5418453333333333	0.5475199999999999	358.968	8960.621333333333	12824.885333333335	0.7335651928721798	0.7333412826850281	0.7333388942824146	0.972139340459393	0.9954748752268376	0.9846599830869968	8.315745243830719	32.32139200343492	0.2697867535118068	46.578901487130366	3.886770344174925	0.4735822707120978	15.463378383054712	0.461218025801441	7.9993896721415	0.2741	106.73666666666666	57.0	240.0	233.0	9230.667322222222	0.69614	0.3717346707999999	0.0643383865647359	0.029803464309888	0.0012207217180637	0.0142007416466478	0.0004615811615917
field0163.jpg	parasite_000	155	51.71910112359551	56.140449438202246	178	79.11269837220809	0.007092427795673	0.0181812352112853	0.0193904175869341	0.002866642967859	0.0098706489047175	0.0033684261359282	0.5147826265614728	0.5121219592373439	0.5119627301117686	0.5211261094674557	0.5139505259697568	0.5195389546351086	590.5128205128203	10199.08173076923	15569.498397435897	0.7149113724012098	0.7147515952444179	0.7147488263113566	0.9521213983933446	0.9909573155780704	0.9796545012395032	15.412366518496214	28.71447934688061	0.3573859467300043	35.16190474006729	1.863080488802332	0.3629566420776752	16.121277674814674	1.028076955116254	9.02579230917527	0.1612	107.47940074906369	60.0	12.0	243.0	10274.03234720644	0.3729151565529831	0.0424782929671637	0.0391864169782865	0.0030243948508819	-1.4478887833966137e-05	-0.0005257326451622	2.957052721175337e-05
field0164.jpg	parasite_002	148	46.00558659217877	47.8659217877095	179	85.90559159102153	0.0072670195542207	0.0222544943162103	0.0225082607721535	0.005774250413702	0.0170091879044797	0.0062645068487082	0.520808561236623	0.5184500938473482	0.518396045636344	0.522538103988758	0.5191183262743093	0.5225184500938473	396.63479623824446	9514.531347962382	13569.39184952978	0.7198139774791459	0.719444026112686	0.7194415905530547	0.9250532599922696	0.9918849230804349	0.9614895898912044	17.31290994894737	33.6985924038247	0.3048035557730402	41.22776908716977	1.946443001390045	0.3922747260068543	19.374414905096025	3.9466062295326862	11.52997917152616	0.2667	108.35009310986965	60.0	19.0	238.0	9306.041308184998	0.5011634011520505	0.0851763978596179	0.0237703471574094	0.0194719741603258	0.0002717151032859	0.0047747623278595	0.0003188513727277
field0164.jpg	parasite_004	238	43.33333333333334	61.648809523809526	168	120.0416305603426	0.0068727518015005	0.0193796383348292	0.0186234629866242	0.0057191716711111	0.0138120252262789	0.0046571358745582	0.6700803402646504	0.6686909262759925	0.6687240075614367	0.6709735349716447	0.6693336483931948	0.6715335538752364	392.69782608695647	6054.848913043479	9425.894565217392	0.8175104187286084	0.8173968206934842	0.8173948664849272	0.9089910076752122	0.9949170890351876	0.9400556138583124	16.502998489607478	56.53818686279063	0.1465059874290445	85.7737682594392	3.4259341960429017	0.4709881613476583	29.0301242542801	0.7144775488197177	13.485716662406018	0.081	108.04563492063492	64.5	14.0	242.0	9662.551488882593	1.2905191714582656	1.1834797979781218	0.8194941553669169	0.4298146041253603	0.2514614499348809	0.402820607725074	-0.0428768154543178
field0165.jpg	parasite_000	190	64.20238095238095	49.62380952380953	420	133.8111831820431	0.0071239785081459	0.030815555402452	0.0339344366013612	0.0056301738810208	0.0219381626905875	0.007068899765555	0.4224913257852447	0.4177247877100073	0.4174437317384953	0.4270880889335281	0.4187248904309716	0.438685571128561	779.6072635135135	11549.610641891892	17664.47804054054	0.6454716376046887	0.6452844530121171	0.6455470457042903	0.9200218738473328	0.9329492771977947	0.9434159196165728	20.40737730868064	34.47691125131474	0.2947639263077278	42.631982725186425	1.689433714573865	0.2576534369658081	18.64325262545347	9.793740133785722	13.89650237266343	0.4576	102.96190476190478	61.0	17.0	255.0	9781.54299319728	0.2388569134002807	0.0132043477991154	0.0011882211962157	0.0002738724336219	1.285916887131135e-07	1.0145073559846943e-06	-8.872848012262818e-08
field0165.jpg	parasite_001	190	42.20238095238096	53.62380952380953	420	133.8111831820431	0.0071239785081459	0.030815555402452	0.0339344366013612	0.0056301738810208	0.0219381626905875	0.007068899765555	0.4224913257852447	0.4177247877100073	0.4174437317384953	0.4270880889335281	0.4187248904309716	0.438685571128561	779.6072635135135	11549.610641891892	17664.47804054054	0.6454716376046887	0.6452844530121171	0.6455470457042903	0.9200218738473328	0.9329492771977947	0.9434159196165728	20.40737730868064	34.47691125131474	0.2947639263077278	42.631982725186425	1.689433714573865	0.2576534369658081	18.64325262545347	9.793740133785722	13.89650237266343	0.4576	102.96190476190478	61.0	17.0	255.0	9781.54299319728	0.2388569134002807	0.0132043477991154	0.0011882211962157	0.0002738724336219	1.285916887131135e-07	1.0145073559846943e-06	-8.872848012262818e-08
field0165.jpg	parasite_002	199	51.9	45.5952380952381	210	96.5269119345812	0.0070439444429323	0.0207937727045632	0.0220765046248541	0.0048202126602378	0.0152579276078688	0.0061904291971538	0.4349625605955678	0.4307100502077562	0.4301311461218836	0.4444901315789473	0.4332528999307479	0.4386091153047091	573.6595394736843	11964.728618421052	17630.200657894737	0.6548871852668136	0.6546152504539665	0.6546120685010974	0.947005582539602	0.993244243525788	0.9706575102738992	17.60615278254664	31.666178028136635	0.283225487905598	44.368784417268536	1.7985858931957015	0.3280554344222431	21.81584663315672	0.4713822829484032	10.491105400416805	0.0881	107.71587301587302	60.0	19.0	245.0	9713.447843285465	0.3906915019976244	0.0425108569780834	0.0795386900222852	0.0336337131087804	0.001739268384242	0.0068662051260447	3.438157619493703e-05
field0165.jpg	parasite_004	249	46.22641509433962	55.50943396226416	159	86.59188309203678	0.0075276014555836	0.0207590752000834	0.0200345847222928	0.0050978791826143	0.0144638445612625	0.0046150996272717	0.6504481721796165	0.6490728686165614	0.6491118205693277	0.6510174699508157	0.6493994657589863	0.6516496901072527	280.8212974296206	6700.052631578947	9573.162790697674	0.8056118851285424	0.8053912230570256	0.8053895408944752	0.9255599768285944	0.9915155131352028	0.9604674948725838	12.8078013443695	40.62336860558331	0.2664726370977849	47.15820262531425	3.1717675433373227	0.4691359877507866	21.666833249297987	1.4889273270938022	10.0798904782213	0.1556	106.42976939203356	57.0	240.0	238.0	9457.628715460449	0.7131673947098762	0.3412958409934659	0.6250762522806079	0.5586903471175693	0.3301559031974184	0.3183926585473543	-0.0014493527130093
field0165.jpg	parasite_005	282	66.95058823529412	25.632941176470588	425	155.675144212722	0.0070629433518959	0.0234549060653474	0.0235920999900073	0.0047602072780946	0.0134529496479774	0.0042279098916798	0.6458134452037896	0.6433667148776723	0.643265585101143	0.6468587434973989	0.6441648554846776	0.6810044279149569	636.6409897292251	5965.4360410831005	9868.057422969188	0.8016587332610122	0.801597344151437	0.8018843565240205	0.9285498891746998	0.9097710917639245	0.9137026476880112	15.74181433689104	56.03306195056506	0.2203739421806576	57.02294241329832	3.5595046893197835	0.3599358281242302	31.29063564908576	5.307209965173314	18.23779616986845	0.3171	100.5278431372549	69.0	12.0	255.0	10006.460989465591	0.4981630514960309	0.1808624921318209	0.0118107227828281	0.0110169059442024	0.0001255571107286	0.0044553416878156	5.298693045367002e-06
field0165.jpg	parasite_006	297	49.73684210526316	53.944078947368425	304	117.49747468305831	0.0071124598389845	0.0315019718475098	0.0286041158081647	0.0061814661443253	0.0278107171348742	0.0046991721218446	0.5342772840588708	0.5307426691542846	0.5308754772290155	0.5491165862884463	0.5323939695533488	0.5922696099922874	1129.9686940966012	7280.003577817531	11878.653846153846	0.7281672281319982	0.7281039139901518	0.7359297226295822	0.3435590428730929	0.8127742770124831	0.3517540239485732	11.303731783437769	46.62802636890133	0.2767109735796671	45.41334393715767	4.125011744990332	0.396842795938188	26.04551249001225	0.9138216286160517	13.533541876663511	0.3933	91.4144736842105	67.0	0.0	255.0	9649.461983494924	0.4732621700844693	0.1770081573764981	0.0133127904669365	0.0050608563948384	3.859021492314244e-05	0.0015281459938849	1.5375282515848902e-05
field0166.jpg	parasite_001	244	56.70833333333334	39.51893939393939	264	154.5330085889911	0.0081134436775691	0.0270159773809253	0.0278374398177077	0.0051894319169893	0.0186902138326775	0.0051283967607393	0.7310659151333646	0.7302122411254869	0.7301708656211848	0.732055276456821	0.7304312879129679	0.7317108862298367	356.79591836734704	4736.185328185329	7623.287920573635	0.8544628499575749	0.854389488966082	0.8543877907918958	0.9479435226703108	0.9941524451286292	0.9702497295749116	17.453898801632644	63.74851648610938	0.1389220780551958	90.4562528165348	3.652394070266199	0.4125236224168797	37.32891613666066	3.46503245052634	15.947376604825596	0.0491	109.80555555555556	68.0	16.0	242.0	9710.1995650954	1.0342121064293068	0.7920472291052232	0.8508265206740957	0.7439970413245134	0.591600970015313	0.6618099036324333	-0.0200166198383474
field0166.jpg	parasite_002	271	70.49258160237389	67.81602373887239	337	262.7756492761104	0.0077032266845315	0.0226751732395756	0.0249500837776753	0.0041668747354298	0.0166779497696632	0.0053830256087868	0.779351936090198	0.7786135686732973	0.7785649790185476	0.7802973589203037	0.7787649535272916	0.7800707699775511	339.267645003494	3793.7763801537385	6369.552760307477	0.8822971597999132	0.8822538360685556	0.8822523569706315	0.9702211664751222	0.9967573970298492	0.9844302248169496	39.51627326538544	75.86243242922714	0.0613295148549139	204.89923398362416	1.919776997181548	0.2886965844750516	30.624666096952467	4.6706369251940565	16.47159621534949	0.0684	111.26904055390702	70.0	249.0	243.0	9916.10565872338	1.3569444560207098	0.604879138720062	0.0845830364986157	0.1715880676570669	0.0152586110426392	0.0996799378644698	-0.0139458320486827
field0167.jpg	parasite_005	226	30.52201257861635	49.0817610062893	159	106.31980515339464	0.005774250413702	0.0152538486961079	0.0169265631794747	0.0039922782726164	0.0105493995731471	0.0028246067205726	0.5210942608520699	0.5170954680348071	0.5170325939339068	0.5231753935918717	0.5187239072481263	0.5372277551431015	714.5407801418439	9370.687943262412	14936.292553191492	0.7182113634567097	0.7180947420244657	0.7182674159574921	0.9281935009687692	0.9681611898459296	0.9540428312566184	12.256427543856692	57.32028400788428	0.1767578231059213	71.09371677896729	4.676752977388995	0.5391308225704938	25.956756389943237	1.538492411621056	11.51508466392336	0.2123	106.52201257861635	64.0	249.0	253.0	10069.050354020806	1.3505640624537432	1.5189738350508566	0.216081928129739	0.0402068174544615	0.0014304354060007	-0.0078362632576374	-0.0034639166615938
field0168.jpg	parasite_000	153	63.09660574412533	58.77023498694517	383	243.7106781186548	0.0055281332596096	0.02141261260135	0.0223993490507466	0.0034599788703032	0.0148009461204727	0.0039922782726164	0.7102264447577823	0.7087268015387763	0.7087285118982869	0.7116939332179867	0.7089624890793546	0.7106817424595381	362.03722084367246	5292.537634408603	8400.131513647642	0.8416783442295612	0.8416093754334883	0.8416076246646956	0.977830189177752	0.9984011702355858	0.9849325585517008	31.77013449038609	63.27794229217604	0.0810325529720731	155.07805386176122	1.9917429783410097	0.2596437003936613	37.48852689912032	1.1479910291142077	16.568138942930563	0.0179	109.2863359442994	64.0	19.0	242.0	9861.965879438054	0.8181200108141614	0.2388281581561269	0.1922684400777902	0.0539708550868671	0.0051826039151657	0.0263643370926845	0.001834933256504
field0168.jpg	parasite_001	177	45.73289902280129	44.214983713355046	307	115.76955262170048	0.0066947592455959	0.0224503393281291	0.0213393733288254	0.0041668747354298	0.0111957472301797	0.00388920686908	0.4823487399244975	0.4773716967656361	0.4775431078461381	0.4857443118049178	0.4801918171615141	0.5044709723497601	1011.520202020202	9473.522222222222	16130.084848484848	0.6900037437461025	0.6899111495034085	0.6908663062471033	0.940602555065659	0.9493294364156394	0.961941651502204	19.593014983137007	34.09593030367722	0.2878455564189082	43.65664271735725	1.7402084535239903	0.2945155227047677	18.763299072507323	1.2127485783391625	11.437315445632784	0.4408	106.32464712269272	71.0	249.0	255.0	9898.681792085032	0.3148246537871837	0.0251283313949803	0.0208626252473251	0.0025706532185137	-1.6206836551220914e-05	-0.0002683349876446	-9.578262992150664e-06
field0168.jpg	parasite_002	199	56.219277108433744	48.54457831325301	415	186.0832611206852	0.0062235023916117	0.0279333707963725	0.02844411900372	0.0044635411747576	0.0175624108745615	0.0044635411747576	0.7693894543734712	0.7685977494323711	0.7685915600928719	0.7698610820433203	0.768762209024782	0.7697013970842375	268.2126077906631	4053.927148379423	6379.207255426702	0.8766613571129311	0.8766020362143518	0.8766006698419592	0.9730267529203708	0.9977010295454216	0.9830853610051556	19.60683393292962	67.39629147759021	0.1506063709431391	83.43850619110633	3.437387785714772	0.3621835251150291	51.55601568689286	24.561352576427023	38.12473742055956	0.0416	109.92530120481928	66.0	19.0	242.0	9638.840203222528	0.7419710906334003	0.3921008205505308	0.5197089204566665	0.4574419108184738	0.2227100206771172	0.2738997043817363	0.0121398665138707
field0169.jpg	parasite_000	129	35.706293706293714	38.49300699300699	286	157.0538238691624	0.006578645346755	0.0224079907814649	0.0258305285685977	0.0039312431163664	0.0170903354399028	0.0054670981033596	0.7218084600095184	0.7206030066347527	0.7205296604238405	0.7226068699084572	0.7207877718988831	0.7224517790655358	243.18148148148143	5302.187301587303	7769.021693121693	0.8487924309198549	0.8486815733114405	0.8486802050508319	0.9699350220651036	0.9962257086330228	0.9844174860530504	15.648381829129344	69.02304481792721	0.1457064802962732	86.24441815358699	4.410874272599953	0.4394865601962585	38.19664864308219	2.5292795896330222	15.974768066664964	0.0376	107.47552447552448	59.0	19.0	241.0	9780.396254095554	1.094635614031428	0.9753758870563184	0.6707779518155856	0.5630950867182282	0.3459134008817569	0.5498313047098184	-0.0103578427343203
field0169.jpg	parasite_003	192	42.27886710239651	46.21568627450981	459	141.94722215136412	0.0078368156661929	0.0301281101253241	0.0296437358130781	0.0060299097078635	0.0228871154659487	0.0039312431163664	0.3335790432736455	0.3224898129017447	0.3223804092056933	0.335596734389348	0.3233130308769513	0.3961256743572084	1418.6543560606065	13005.164772727272	21286.739583333336	0.5654936588639943	0.5653644995172883	0.5710250628787612	0.8302735864111025	0.8514715358488681	0.8774805775898511	24.97988327400061	36.64306210589285	0.2862653302711416	43.89763371784036	1.466902855548225	0.2581456794330138	19.80975766699496	0.66028006110727	12.982200417816504	0.2541	96.94190268700072	67.0	7.0	255.0	10014.06634147782	0.267798007744964	0.0095775281649472	0.0069035896517334	0.0011842180484048	-2.5271600838446653e-06	-0.0001054581997067	2.253520503778789e-06
field0169.jpg	parasite_004	159	49.409669211195926	49.86005089058524	393	112.70458146424488	0.0055281332596096	0.0223014701877021	0.0210174083892767	0.0047602072780946	0.01255807477586	0.0041973923135548	0.2528239690938103	0.2364050558495003	0.2375213459869545	0.258954816494499	0.2435752078609221	0.3896657428403461	1771.6137566137563	11380.608465608464	17015.69841269841	0.4803234751305063	0.4802117841995226	0.4866695204871325	0.8649800195445149	0.5788090711202781	0.7916892998915468	17.87839869995574	37.4022947972129	0.3887937485670041	32.321431763436664	2.092038298558892	0.3318613521410277	20.921046540939013	5.106135854462788	12.872801895774574	0.2479	74.27735368956745	61.0	0.0	255.0	8162.293728026729	0.2733092869230597	0.0294615013571786	0.0010316576485527	0.0006941072005213	5.835459455120281e-07	7.814678840818026e-05	6.686610601720992e-08
field0170.jpg	parasite_003	228	24.772621809744784	48.77262180974478	431	186.1543289325507	0.0064591309866197	0.0289423285305111	0.0295779910374132	0.0044635411747576	0.0185693641010867	0.0042279098916798	0.5074838589932255	0.5033045462711908	0.5030622540219372	0.509531914232201	0.5040067366388397	0.5112270456666032	805.2603110209602	9674.753887762005	15974.551048005407	0.7087054710148949	0.7085956782892915	0.7085922115550783	0.9313847093134214	0.9964826122527748	0.9544235008072705	18.13141651234678	65.22999537582346	0.1562934774834918	80.40239949032083	3.5976226860931915	0.3504081573061792	27.38593865193953	3.804261312032528	14.203801055435504	0.2152	109.66511987625675	67.0	249.0	247.0	10089.17865189978	0.6646897565942796	0.3241538796150773	0.0065499971535392	0.000722058042749	1.5514616111800342e-06	0.0001923018319757	-2.424140155249061e-07
field0171.jpg	parasite_002	263	44.985365853658536	46.37560975609757	205	67.8700576850888	0.0055996563028958	0.0192717492824453	0.0213738765424794	0.003858689290955	0.0145795553477735	0.0042279098916798	0.1985569473140496	0.1797359245867768	0.1796229338842974	0.2056753615702479	0.184271694214876	0.2066761363636363	1811.6704545454545	18786.698863636364	32150.142045454544	0.4178160127157941	0.4176317172974049	0.417624217603431	0.8930913332843692	0.9957571230672358	0.9187306906597188	12.99902435951978	24.837495878462228	0.5592516684795509	22.469974293547708	1.9107200041726664	0.3659566048065858	11.298973336335914	9.486044270892393	10.298843275899443	0.2523	109.17560975609756	69.0	249.0	247.0	10066.473226254211	0.2395962914061025	0.018649446908038	0.0031724352186184	0.0004983640399699	1.663307484448206e-07	2.367690381946001e-05	-6.041595182897532e-07
field0171.jpg	parasite_003	204	46.75912408759124	51.59124087591241	137	57.21320343559642	0.0048127324204357	0.012521612114709	0.0115982088329687	0.0021292244851304	0.0054430299829115	0.0020987069070054	0.1776147959183673	0.1599569515306122	0.1603156887755102	0.2269610969387755	0.1868622448979592	0.2374840561224489	1913.6339285714284	20366.79464285714	34690.25	0.3885953947496948	0.3884112481980924	0.3884036447051597	0.9600647178398588	0.995596771828442	0.9776245631327534	10.141886217252727	19.263642064379106	0.5259420574310139	23.893070418707605	1.8994141377379112	0.3366992391199303	10.31991957502325	1.2716306937545674	6.906546765021992	0.3735	108.77858880778592	67.0	249.0	246.0	10351.895016013405	0.2162161321296609	0.0149738597131298	0.0001744180166773	4.083269989018182e-05	-1.0733920051140487e-09	-2.1545087754232e-06	-3.2744981092371243e-09
field0172.jpg	parasite_000	172	48.45848375451264	54.96028880866425	277	101.39087296526012	0.0059153196351656	0.0194956698360805	0.0187548941281386	0.0041248384881434	0.0109771089260777	0.0043909873493462	0.4108496096542652	0.4008300208756327	0.403339386313592	0.4140703194257771	0.4078540993451342	0.4212230833023535	1095.196524064171	12338.082887700535	20666.29812834225	0.6298248292406297	0.6296902710595448	0.6296858135809772	0.8990271223041519	0.9959980623046863	0.928922985616263	14.011910774462043	40.4939248720464	0.3386038629865102	37.11230729479247	2.8899645111821712	0.3993843201835432	21.673460575618936	1.0181320724514589	12.329565776052789	0.4412	109.67027677496992	70.0	253.0	245.0	10235.592846975142	0.4142805945610161	0.1060690126176931	0.0191107921236775	0.0041865949715053	2.078473424604116e-05	-0.0001447947171805	3.115062326179916e-05
field0172.jpg	parasite_002	227	53.82758620689656	49.31896551724138	116	46.627416997969526	0.0066911701588936	0.015832647932078	0.0162578285361523	0.0045350655620582	0.0116109816089428	0.0043184335239347	0.1457407407407407	0.1321604938271605	0.132037037037037	0.1622222222222222	0.1366666666666666	0.159753086419753	1107.677777777778	22354.094444444443	33019.33888888889	0.3561089408774903	0.355574185146139	0.3555681971859142	0.8481641950638337	0.9825143543275096	0.9158179639830828	9.25029744010746	19.381405878348087	0.6704789351641532	18.74237944743566	2.095219748752525	0.4156654416261592	10.821296803148613	2.40566725252058	6.409722280661877	0.4109	106.31896551724138	59.0	16.0	239.0	9743.855157550532	0.2484950951248514	0.0244260000935383	0.0027503555078209	0.0004401465850627	1.803868117852075e-07	2.413973124207171e-05	4.494230920395721e-07
field0172.jpg	parasite_003	265	43.77272727272727	44.5	110	76.66295090390227	0.0062559944826844	0.0141619195629043	0.0153359776138473	0.0042863921196667	0.0116256044562042	0.0038396903819914	0.6428206758212258	0.6412989417030905	0.6412067153929004	0.643953741917846	0.6418259491898907	0.6442567712227559	501.15970961887473	6677.127041742288	10721.34664246824	0.8004663439433605	0.8003689644421188	0.8003667096916711	0.8814556656858628	0.9918362060406454	0.9300231276674222	10.762598155659497	34.75935502755381	0.2351968414027988	53.42916401176479	3.2296434861572583	0.4534048665974911	18.455508675442413	17.569453376173215	17.92545880152082	0.2044	104.97575757575756	63.0	9.0	245.0	9968.884260789717	0.7522990232907589	0.3852312791374386	0.1912689678108132	0.1757317307053442	0.032193866263673	0.1062865494248104	0.0012447988249808
field0172.jpg	parasite_005	182	51.72995780590718	41.54641350210971	474	142.04772721475246	0.0053640266998232	0.0151607473672295	0.0178019543064734	0.0018630726002414	0.0055586508377346	0.0026615272470693	0.2942776079604579	0.2798903323361083	0.2776425110561915	0.3303098172476587	0.291044078433923	0.3090246162851197	1621.6582661290322	15850.321572580644	27558.822580645166	0.5223206955803418	0.5221919680879644	0.5222011825963532	0.9834384080930956	0.9960615653072128	0.9873624847319364	24.206242995462716	34.06341855510292	0.2952022253346461	42.56868524657539	1.40721625249684	0.2398026298837201	20.071650374265577	5.332557153549832	13.495274679388384	0.3511	109.87834036568212	69.0	11.0	255.0	10487.469727766009	0.2302556281138605	0.0057357910978847	0.0048205585139129	0.0002065665276448	-8.014319999883701e-08	8.927001898594298e-08	-1.899108623262999e-07
field0172.jpg	parasite_007	140	51.4731182795699	53.3494623655914	186	64.52691193458118	0.0033989437140532	0.0098501313625375	0.0082139564403018	0.001596920379413	0.002927678124109	0.001596920379413	0.2558755165289257	0.2326317148760331	0.2362474173553719	0.2802976497933884	0.2714359504132232	0.3062048037190083	1318.4829545454545	18428.463068181816	29569.673295454544	0.4718078650399961	0.4716060683537658	0.4716003564539097	0.9731219311232512	0.998128995373498	0.9813098009028052	12.958176550290654	23.63639683045441	0.5613594591667811	22.38560410652255	1.8240526928091776	0.3663029288371574	11.056686485729806	10.066759060045255	10.467272303803144	0.3831	106.61648745519712	62.0	249.0	241.0	10370.86367081615	0.2441510734661351	0.0172411120593453	0.0032575359854183	0.0003563563005704	-1.2681857999519418e-07	-3.3543582966185884e-05	-3.6239804530740564e-07
field0173.jpg	parasite_000	169	53.75	49.19827586206897	116	62.14213562373096	0.0059068079412003	0.0164168663542707	0.0153609981136841	0.0047706961731492	0.0130164660844497	0.0048202126602378	0.2471699617346939	0.2361686862244898	0.2365672831632653	0.2602439413265306	0.2384406887755102	0.2535475127551021	1034.2276785714284	18589.160714285717	28216.495535714283	0.4824501628367454	0.4821573134027222	0.4821523965286961	0.8761859906049614	0.990799878111806	0.9102828012487768	5.394493740962808	32.617343758408936	0.3774813541281048	33.29004327481182	6.046414237304759	0.5248828903452261	14.57126228103485	0.6850556961025356	8.368571384621816	0.25	104.39080459770116	57.0	12.0	249.0	10270.08865107676	0.5888963774652508	0.3108486353421558	0.0052952557754651	0.0036932793603166	1.6273350453866778e-05	0.0018637334278307	-1.3927419406985636e-06
field0173.jpg	parasite_001	201	55.23705722070846	58.12806539509537	367	223.87615433949867	0.0069609047466601	0.0297228878896793	0.0300922936692457	0.0044635411747576	0.0198323326243671	0.0046991721218446	0.6136464856259393	0.6116854545788732	0.6117186804113217	0.6156039820099791	0.6121145626702824	0.6148454433245061	414.6373365041617	7628.473246135552	11516.117717003566	0.7819447611942328	0.7818136217340048	0.7818115232518988	0.9425242757304076	0.9946348448309956	0.9653919419755534	35.681599096711665	62.19311426392901	0.0920153435548701	136.56820839739248	1.7430024393066113	0.2778014230564984	32.02644842250222	4.615794755820533	16.884621833965884	0.0355	106.25068119891009	58.0	18.0	246.0	9966.927168019169	0.8755381430423338	0.1952711169365051	0.2068103846410793	0.2126445309569036	0.0420208999731103	0.0577212921246758	-0.0149260511647437
field0173.jpg	parasite_002	258	50.79338842975206	42.40771349862259	363	129.1543289325507	0.0068388344341601	0.0271059289889656	0.0287091893275146	0.0041668747354298	0.0229823109635031	0.0051399154299007	0.338880050729797	0.3294794633321466	0.3295740254538981	0.3443312789248843	0.3314652678889284	0.3718071377714489	1397.854952830189	12960.804245283016	21596.35023584906	0.5720790638819057	0.5719544171403367	0.5726961484801114	0.9175935844469164	0.8865525784284681	0.9038660507421464	12.696932836555447	52.74593731816177	0.2734629878654693	45.95272915156336	4.1542266937336345	0.4083946527700802	28.19398534348028	1.275437965175121	14.925678828447502	0.4345	101.22681359044996	68.0	253.0	255.0	10024.425139617224	0.506774450245773	0.2036361656786808	0.004761175848518	0.0012591639610474	2.248431594186624e-06	8.56877349672552e-05	-2.109443381799152e-06
field0173.jpg	parasite_003	201	36.44109589041096	56.06027397260274	365	222.4619407771256	0.0069303871685351	0.0297092545845313	0.0300688863919735	0.0044635411747576	0.0198120380393865	0.0046991721218446	0.6096067609204918	0.6076092561545507	0.6076370704385764	0.6116350077898294	0.6080484290602175	0.6108459604693148	418.69993950393217	7721.119782214157	11650.76225045372	0.7793286948679671	0.7791956763478842	0.7791935548659286	0.942458553447688	0.9946040107418382	0.9653714231361632	35.451753952846	61.45533442647154	0.0926811224907623	135.5871646419872	1.7334920723023362	0.2762510037078245	32.22812728526595	4.407857386976334	16.843928142426904	0.0409999999999999	106.24200913242012	58.0	18.0	246.0	9965.27385167115	0.8619152376374299	0.1861880046458863	0.1822445440587708	0.1957160644071856	0.0344858329984315	0.0500388065862589	-0.0133037296573193
field0174.jpg	parasite_001	178	48.22653721682848	51.530744336569576	309	88.18376618407356	0.0059078393953635	0.0215270111511186	0.0191256269656315	0.0041668747354298	0.0105420375115075	0.0031633110870637	0.3061100634090751	0.2921245524164455	0.2929517250370317	0.309692979597158	0.2989801950598914	0.3203698001074425	1114.4857571214393	15964.685157421289	25403.731634182903	0.5369464745169137	0.5367450967310875	0.5367400990702971	0.939933348121228	0.9958782685654546	0.9607797502520764	19.76003004974308	25.29859480472036	0.4993339070854114	25.16626737348659	1.2802913123631252	0.2868849437878671	16.677998049756784	3.5920624754180777	10.345012253869788	0.1462	109.67745415318232	65.0	250.0	244.0	10190.83986924682	0.208429952803433	0.002547964764636	0.0026303895497906	0.0005198936328516	1.980073585834986e-07	2.1793375415019905e-05	-5.748216966532039e-07
field0174.jpg	parasite_003	114	46.28125	44.578125	256	82.66295090390227	0.0053029915435732	0.0207829989949638	0.01660839175539	0.0055996563028958	0.011038629730673	0.0031633110870637	0.2253451676528599	0.2116571699905032	0.2115475929578493	0.2273814741763459	0.2161224340711519	0.2683815472277011	1335.4893162393166	18640.232905982903	29316.23076923077	0.4532479582142662	0.453010035380822	0.4540529935125484	0.8690918898603239	0.9520208969731134	0.9241776167415106	13.982567348950663	28.155808087889408	0.4707908569445981	26.69204473492561	2.0136365078908343	0.3406097626568067	17.49518544041085	2.0403245158172174	10.134787497154573	0.3879	106.27994791666669	62.0	249.0	255.0	10226.995847913951	0.2412748336791992	0.0212605261558564	0.0026465300569583	0.0003501778114648	-2.1581793302295823e-08	-2.532997052031974e-05	3.364182362151977e-07
field0175.jpg	parasite_001	199	54.7508896797153	39.601423487544494	281	95.59797974644668	0.007183980530048	0.0222786867097497	0.023526579399985	0.0041973923135548	0.011875769497222	0.0051589143388643	0.4455320821005918	0.4404036843565089	0.4402563332100592	0.4501664201183432	0.4430444480399409	0.5020311344304732	1046.3088942307693	5362.455528846154	6687.766826923077	0.6623862156236039	0.6623122542810514	0.6758464380182625	0.8850196192010061	0.4483498570118908	0.7471144731727254	12.692780856487994	38.63174844483269	0.3863836625795761	32.523038190754555	3.0436000496365483	0.4041063267999511	18.04846116150233	0.5364957785689899	11.247287061808484	0.4615	55.23606168446026	14.0	7.0	255.0	5841.686860883502	0.3677755057330207	0.0876804395140407	0.0042093386535774	0.000743945467863	-5.972391322932346e-07	-0.0001728342888312	1.173226108485804e-06
field0176.jpg	parasite_000	185	51.77300613496933	56.13496932515337	489	216.81118318204307	0.0075721953354707	0.0295948538375953	0.0306548643797474	0.0049958378891857	0.0247679950220241	0.0067863119799709	0.7361127383885546	0.7349586903048688	0.7349250440902046	0.7365328890894377	0.7351204312454119	0.7412693196735396	391.39918176504966	4799.461426066628	7697.800409117474	0.8571629286057089	0.8571067475494004	0.8583252581321547	0.9000198517554913	0.9574624740180676	0.9349823315279424	21.07993057102057	70.41008411363053	0.1307240108071219	96.12901667238737	3.340147818628308	0.3247530089557765	30.49462044234429	4.325258971514606	16.058655670241357	0.4068	102.38377641445128	63.0	9.0	255.0	10379.933833591454	0.6904324409212135	0.3327473806935363	0.4971739640351068	0.5066658159713777	0.2542457941649924	0.2887343333094191	0.0049656815582261
field0176.jpg	parasite_001	255	42.66051660516605	45.483394833948346	271	116.6335136523794	0.0082410762455714	0.0293990288911577	0.0282898402432971	0.0062339892705832	0.0247693670428433	0.0063850533350652	0.3989631391200951	0.3934382877526753	0.3934991676575505	0.4038639714625447	0.3940508917954816	0.4128361474435197	894.8924137931033	12550.180689655172	19642.005517241378	0.6264144446115754	0.6262196711298398	0.6283908109820477	0.8749065230634724	0.9602473905781532	0.9332795512732088	16.670304045981826	34.736777507642245	0.2503412615804641	50.19696128007296	2.0837518866978986	0.2978284407273671	16.910135065343226	2.532768713876369	10.232790791246554	0.3323	104.92250922509226	63.0	249.0	255.0	10037.618841428268	0.3423760951570382	0.0458790193112878	0.0012726989729582	8.421647733888006e-05	1.0020478436456616e-08	-1.0463407456115542e-05	-2.5686004605573345e-08
field0176.jpg	parasite_002	247	47.32173913043479	55.15652173913043	115	54.38477631085024	0.0057676567040365	0.0160001120271489	0.0159840193606501	0.003960731928357	0.0140192191924121	0.0047156174305583	0.2870705552899392	0.2786011884434124	0.2785670377706441	0.2941055938801995	0.280581927463971	0.2898026091113995	855.3305785123969	17008.247933884297	25270.628099173555	0.5251269788921604	0.5248066865429201	0.5248023720663106	0.88232374733106	0.9916017372402528	0.9251420592290766	8.205599676483152	27.441207917716127	0.4885994921251717	25.719164298967097	3.3442050550383646	0.5045751730386611	13.342923896562173	0.7783436783648615	7.263830498445297	0.2667	105.5855072463768	57.0	11.0	244.0	10091.715152278934	0.4458433467576231	0.1388728936990137	0.0152748179508623	0.0089564275292751	0.0001040194957698	0.0032829472411464	-1.2423247084387704e-05
field0178.jpg	parasite_001	181	43.77922077922078	44.435064935064936	154	65.59188309203678	0.0041973923135548	0.0124368472159586	0.0119756629583298	0.0021292244851304	0.0048202126602378	0.0018630726002414	0.3661711598219535	0.3575627781976988	0.3565969597715629	0.3971613336692701	0.3708322835306962	0.6072898295120518	1267.3941798941796	4627.10582010582	5411.769841269841	0.5927264701604569	0.5926744982905602	0.6003232223284094	0.972167564234588	0.3609453573144558	0.4981235625150319	10.990261755836515	25.025245053795683	0.4498113256375122	27.93698134778845	2.2770381279140786	0.3815296020497067	14.128330422793637	1.3466210278465909	8.230169186589775	0.1749	42.57142857142857	8.0	0.0	255.0	4308.422387136674	0.3031853666657174	0.0420844304856806	0.0088563318716405	0.0010829904668661	-2.2917216679327907e-06	-0.000155373011937	-2.4489530369375063e-06
field0178.jpg	parasite_002	243	50.34782608695652	54.26086956521739	184	56.2842712474619	0.0074048926546198	0.0224050905923864	0.0237048435744472	0.0049958378891857	0.0127267626700714	0.0064655791002001	0.1176154672395274	0.1001187178472497	0.0994968624568941	0.1298264458137825	0.1099553394765108	0.132766125840918	1311.2631578947369	22796.718045112782	33359.928571428565	0.3087616892216832	0.3083017665121222	0.3105498411520032	0.8032024612293452	0.8279646989542733	0.901122790198692	13.678188352023216	18.409944785312604	0.7298835779790925	17.216952118792754	1.345934440403395	0.3270886231140957	11.031137841752722	0.9190915467977931	7.318885372216115	0.7042	99.8913043478261	58.0	19.0	255.0	9730.506301197229	0.1786748993178268	0.0026598555572645	0.0002594740881621	8.889693989358853e-06	-3.2067902309086975e-10	-4.575367978585793e-07	-2.8187130331961867e-10
field0178.jpg	parasite_003	244	53.104838709677416	51.50806451612904	124	79.97665940288702	0.0060583640416354	0.0160806569262661	0.0165916282763858	0.0043489511020597	0.0106481189616192	0.0050483626955257	0.7219869125520523	0.7208268887566924	0.7207852468768589	0.7224330755502676	0.7210350981558595	0.7325580011897679	304.65243902439016	5195.2780487804885	7789.484146341462	0.8488707548852849	0.8487865777645442	0.8489011417136919	0.9447929022442724	0.9556791894322396	0.9572031235286986	15.862334792250545	40.81843847755631	0.2436155632338606	51.582790719720926	2.5732932139030336	0.5103793879653198	12.132974799321412	0.4399032692361349	6.354880581504498	0.1813	102.48924731182797	60.0	11.0	255.0	10134.303647820556	0.966612189923131	0.5083253402419993	0.7257877845544469	0.9662203026537703	0.8090729866795731	0.6888496484649818	-0.0097239799143688
field0178.jpg	parasite_004	241	45.03571428571429	52.58163265306123	196	71.49137802864846	0.0067242443614623	0.0187380695311004	0.0209196520453572	0.0044635411747576	0.0138221037554495	0.0051283967607393	0.2947022928994082	0.2836654031065089	0.2825559356508875	0.2989783653846153	0.2855376294378698	0.3368273853550295	1199.9735576923074	13494.269230769229	20384.64182692308	0.5290667362240374	0.5288800497454957	0.5308182763082689	0.8854712627172417	0.7714807597368467	0.8818545265806664	12.04714666334862	24.555735069978123	0.4819018556568425	26.07661802262816	2.038302990423844	0.3434782731441825	12.710328105742116	3.2850877294900216	8.363906092365037	0.1958	90.15136054421768	61.0	63.0	255.0	9447.108042366606	0.2385579934806076	0.0213154769078095	9.03585761218182e-06	0.0001378402583515	3.952196545009496e-09	1.985673997325848e-05	2.8363105943741042e-09
field0178.jpg	parasite_006	284	38.55348837209302	50.360465116279066	430	170.3259018078045	0.0066527229983094	0.0254007281897419	0.026119362493987	0.005957355882452	0.0192455723645055	0.0044940587528826	0.3289270357430798	0.3172492273582371	0.3169300927170116	0.3394857733136254	0.3231784130610051	0.3944714122547702	1704.4088114754095	6715.319672131148	8716.009221311477	0.5595509481787471	0.5594876983727061	0.5843403798034938	0.8150658647236504	0.4268784837007517	0.7276001006398791	13.482282465514135	67.9530006590454	0.1862588535722378	67.46723913172525	5.040170374182566	0.398958701746511	29.64051419403605	9.663451509876182	20.480452633167488	0.1615	55.656589147286816	13.0	6.0	255.0	5870.3014488312	0.6975846277686242	0.4156947577044947	0.0167156075039188	0.0144620847130367	0.0002247935776091	0.0091793514157914	-5.3624529447397625e-06
field0178.jpg	parasite_007	252	46.45643153526971	49.062240663900425	241	83.35533905932738	0.0044215049274712	0.014614631033716	0.0147392442227227	0.002897160545984	0.0088672762189769	0.0020987069070054	0.1931708971677313	0.167618293854938	0.1661735793116877	0.2086481868832482	0.1746911137492854	0.287391410857972	1673.3057644110274	15651.60401002506	23691.110275689218	0.3962175727603721	0.3960434983920849	0.3978933632030274	0.947786271896182	0.6448366441550547	0.7776054824108249	17.765671366925897	24.1156914766995	0.4358730945130293	28.83034252985655	1.3574320372488338	0.2893118994997475	12.052725064990726	1.0821893242571263	8.611212597989677	0.4044	83.67634854771785	61.0	11.0	255.0	9059.953341023742	0.2326726282461016	0.0047568314333195	0.0009692793965924	0.0003159354422108	-1.5579848312161366e-07	-1.5755846090704525e-05	-7.93297800371951e-08
field0179.jpg	parasite_003	137	62.48347107438016	49.25206611570248	242	111.97665940288702	0.0054250618560732	0.0152872695595754	0.0156241493087313	0.0031633110870637	0.0058848020570406	0.0026615272470693	0.4092497041420118	0.3986508875739645	0.3990532544378698	0.422371597633136	0.4071668639053254	0.4239100591715976	1111.7430769230768	12733.256923076922	21321.701538461537	0.6278222466821463	0.6277032107282108	0.6276988130630016	0.9681594334951128	0.9969393260497298	0.9776203295651134	9.139761366172506	51.425039647502935	0.2425326521442377	51.81310847533128	5.626518853964171	0.4592478461290575	29.779301163495603	1.8130418506452863	14.165952397027526	0.1885	108.5633608815427	67.0	251.0	246.0	10497.044883470317	0.7045635177112161	0.4374700020559417	0.0278894718869513	0.0257137504013288	0.0006886018827491	0.0159947955012541	-4.058816155205846e-07
field0181.jpg	parasite_000	175	59.67543859649122	48.89473684210525	228	99.94112549695429	0.0054218687593411	0.013166712618195	0.0144261862897059	0.0023953760340747	0.0064096144995311	0.002927678124109	0.3613078503460208	0.3429930795847751	0.343324232266436	0.3665522275086506	0.3489470696366782	0.3756217560553633	1412.580882352941	13598.886029411766	23354.025735294126	0.5810107048754319	0.5808976353309285	0.5812235662928128	0.9699135172808196	0.9619946510696256	0.9652407538130424	10.740495946134365	37.367403970402776	0.286850914679921	43.80802002455247	3.479113456008684	0.3738941680373768	16.651152930231312	14.142447412656509	15.208750031444136	0.2148	107.13157894736842	69.0	253.0	255.0	10439.856955986455	0.4143862753991781	0.1233004366336649	0.0027287278045285	0.0003222947734175	-1.8341827139884586e-07	-0.0001130731751131	2.4022936271010577e-07
field0181.jpg	parasite_003	244	46.72955974842768	50.0	318	74.8700576850888	0.0046991721218446	0.0161212578385212	0.016028355006472	0.002897160545984	0.0097512969443504	0.0021292244851304	0.1324830717143736	0.102704678362573	0.1030028470298553	0.1502385349338258	0.1134387503847337	0.2286184210526315	2560.4714912280697	19296.980263157893	32140.736842105263	0.3028300929626839	0.3026752943443197	0.3068811712346718	0.8682587422835264	0.6881334124302332	0.8251675666470872	17.36978098059112	25.45512264961936	0.7128869235259978	17.627438798014225	1.4654832250367895	0.3399906910274631	13.884807860297704	5.154220138606156	10.394002831054811	0.5288	93.05241090146752	68.0	253.0	255.0	9784.772934439125	0.1866494812147935	0.0046312192031021	0.0010208096085397	4.495194993791996e-05	5.076419999076664e-09	9.515273468916928e-07	8.182516428057337e-09
field0182.jpg	parasite_001	222	50.110091743119256	46.90825688073394	109	63.698484809834994	0.0050863605134529	0.0115211394538191	0.0138753896908936	0.0022923046305383	0.0053860332560208	0.0038091728038664	0.4500544378698225	0.4449420118343196	0.4439005917159763	0.4709775147928994	0.4544852071005917	0.4575147928994083	692.7323076923077	11662.563076923076	17997.935384615386	0.6647853794252789	0.6646250481980768	0.6646216408805833	0.9883556368149556	0.9967807922145964	0.9933126787357264	7.150751562737644	31.65737728185048	0.3375811265127512	37.22474281714477	4.427139861328163	0.4969879170024246	13.982630068094744	1.061478320988495	7.909628863315529	0.5328	108.61162079510704	62.0	17.0	239.0	10058.18861113449	0.6039694863976021	0.2973852894744005	0.019582958307428	0.0031988758943213	5.287172846973243e-06	-0.0005782200904356	-2.476013266534224e-05
field0183.jpg	parasite_002	243	48.33879781420765	50.03825136612021	183	103.70458146424488	0.0061919530232968	0.0191968945659932	0.0209821698986319	0.0043719884403826	0.0142510029417931	0.0039782070111775	0.5140380859375001	0.5110595703125	0.5109130859375001	0.5166064453125	0.5115332031250001	0.5492138671875	756.3375000000002	9065.48125	14346.65625	0.7141911338878716	0.7140746460422868	0.7144288150721676	0.9084965815851858	0.9228696482841428	0.936143685524192	17.180339334769222	31.214103360860975	0.2138282430743069	58.76852577417596	1.8168502235395607	0.3009905919308197	17.651342541404432	1.0513296281979123	10.167736907881336	0.1928	102.36065573770492	62.0	11.0	255.0	9902.762459315	0.4335670451777087	0.053801846432906	0.01599110866025	0.0114077923170182	0.0001345284890422	0.0011109320417668	7.511479231547374e-05
field0184.jpg	parasite_000	100	54.058355437665774	55.095490716180365	377	235.1959594928933	0.0046991721218446	0.0177858988997894	0.0201422192984865	0.0031938286651887	0.0110956329950177	0.0031938286651887	0.7842433817708542	0.7833466391158698	0.7833138405482727	0.7849315926239003	0.783703509893986	0.7858922552145995	276.32661782661785	3942.1315628815632	6280.639499389499	0.8849707431889138	0.8849240992822774	0.8849277279220286	0.9809824866962	0.9955007223505162	0.985623292239782	25.973221070703875	95.47153894247072	0.0856429268807498	146.7298126307234	3.675768156848151	0.4059233804369649	46.66594772711325	0.1530680968071045	22.44817671491879	0.048	108.80636604774536	64.0	17.0	254.0	10174.964274239128	1.622914947087427	1.9578683349990067	0.7585819250507155	0.1966549167985225	0.0674291757255	0.2323574956268982	-0.0349646083589097
field0184.jpg	parasite_001	174	54.421985815602845	42.40425531914894	282	131.36143571373725	0.005957355882452	0.0218908291148953	0.023147600668625	0.0031633110870637	0.0104851303888917	0.0039617606944914	0.5580842391304347	0.5552700325561856	0.5552011132115101	0.5624343625288805	0.5568141540642721	0.5609952609745851	682.9438405797102	8300.584239130434	13694.0009057971	0.7446681979394867	0.7445730876417512	0.7445699908375046	0.9725192305509076	0.9971937274274422	0.984647788345064	17.533392622878527	49.56000652794855	0.2053634726290354	61.19087515168201	2.8266067836341024	0.3772797264179548	28.843195482299382	27.877837947047272	28.265503873798064	0.1307	110.39361702127658	68.0	15.0	242.0	9867.822607011718	0.6125031258684206	0.2268002122346359	0.0790850915838876	0.0380357301553399	0.0020128014988068	0.0172989659688793	0.0005481239053118
field0185.jpg	parasite_000	292	43.07784431137725	46.353293413173645	167	77.35533905932738	0.00636502229988	0.0202222852189156	0.0213410057835895	0.005896320726202	0.0167859190720913	0.0050368440263643	0.573399781563626	0.5709703218926565	0.5708714235343693	0.574397365003741	0.5712154178240643	0.5744145647182257	643.6627565982405	8149.453079178886	13258.233137829911	0.7552475739134572	0.7551393355935805	0.7551365157308919	0.8786207192127129	0.9953500727389804	0.9127648030232324	19.59724276854404	26.183327427188395	0.3507080600832761	35.83142802984132	1.3360720044360437	0.3384811927087179	22.007168892656427	0.398628534961121	9.956666857756966	0.1724	107.9940119760479	65.0	10.0	253.0	10010.429105860136	0.4003063470391498	0.0127333918849568	0.0829728871680712	0.0216122812140952	0.0009145099524914	0.0021071648916329	3.5695599796019685e-05
field0185.jpg	parasite_001	110	48.277227722772274	46.77227722772278	101	40.970562748477136	0.0036230573359111	0.0089771865899797	0.0098517134126477	0.0020987069070054	0.0044609879105037	0.0018630726002414	0.1625906560971496	0.1390622364648338	0.1353516613256873	0.2535840782594029	0.176673975375274	0.2136953955135773	798.8181818181818	22449.36363636364	31662.376623376626	0.3447169535500205	0.3441750225795115	0.3441694375856443	0.9860030124168429	0.996350470641016	0.9921494080613048	8.826309788134946	15.691241741973812	0.7561141740238525	16.619673385414874	1.777780535537884	0.382988191748893	8.637027613663683	1.7833614471428771	5.777210143007937	0.472	105.72607260726072	56.0	22.0	227.0	9303.651036390767	0.200568571708656	0.0108478570675087	0.0005019581272666	9.659020924595336e-05	2.0044875092305573e-08	9.49438305661301e-06	-7.10949192079668e-09
field0186.jpg	parasite_000	162	47.77894736842105	53.96842105263158	190	81.01219330881976	0.0055806573939322	0.01594412279859	0.0178157439064153	0.0023953760340747	0.0084511055009039	0.003919724447205	0.3569848771266541	0.3482986767485823	0.3475236294896031	0.3725330812854443	0.3535255198487713	0.4105103969754253	1278.954347826087	13131.486956521738	21412.906521739133	0.5870970945290637	0.5869775541562814	0.5885344199308141	0.9474727810109534	0.8820771043344264	0.9295975449389304	13.821530529674972	25.987833882102297	0.3637999912643817	34.541976130029376	1.8802428447635475	0.3207891654412598	17.73511174998485	14.816035960954856	16.216780348158725	0.2857	97.95438596491228	64.0	253.0	255.0	10375.201428131732	0.2850007289692374	0.0253828627879239	0.0062158021028123	0.0017806194244483	1.3187769393788036e-06	2.370804539021307e-07	5.775207318459602e-06
field0186.jpg	parasite_001	205	55.54901960784314	54.61437908496732	153	69.31980515339464	0.0057702119843427	0.0145664597032639	0.0139402655998347	0.002897160545984	0.0056711790101656	0.002897160545984	0.4515716374269006	0.4451465835641736	0.4454447522314559	0.5514581409664513	0.4548611111111111	0.5915473991997539	1217.296052631579	5045.574561403509	6540.677631578947	0.6645737578779873	0.6645333730483545	0.7145875546642163	0.624432610643111	0.4298470253208136	0.8433078157929749	9.73457793708603	28.589442763128428	0.4001166538889413	31.4067672320562	2.9368959751414203	0.4124282043185805	16.121791741727517	1.7179387046923895	8.576888922191591	0.3263	49.57734204793028	6.0	0.0	255.0	5720.122013850323	0.3725973223526955	0.0871296865446132	0.0120765569531337	0.0019989524351461	-2.2788411524116613e-06	-0.0003612518948006	9.553408104448564e-06
field0186.jpg	parasite_003	303	48.29	53.97	100	49.76345596729061	0.0051809212310732	0.0119607664106058	0.0133965700573347	0.0023648584559497	0.0055871065155927	0.002866642967859	0.1916955017301038	0.1778546712802768	0.1761937716262975	0.2287889273356401	0.1939792387543252	0.2702422145328719	1976.8352941176477	12491.98235294118	18600.970588235294	0.4119501845009485	0.4118284248686905	0.4193219039744673	0.9452166717615272	0.5259945926722075	0.7175227477977055	8.499049175336383	17.915528546911865	0.5074447888037819	24.7640154980847	2.107945039181726	0.3600137530377251	10.047063227682225	1.4025413480868882	5.86577061642267	0.6667	72.91666666666667	58.0	12.0	254.0	7926.029722222222	0.24575	0.0241670977	0.0021199652987399	0.0001400268676999	-5.656370917496633e-08	-1.643167510859255e-05	5.119649784983708e-08
field0187.jpg	parasite_000	197	56.69756097560976	55.69756097560976	205	86.66904755831214	0.007301575561705	0.0249434997340039	0.0232920412888311	0.0043109532841326	0.0181851623098259	0.0053219904525368	0.5200685303707282	0.5168156019804371	0.5170307028136698	0.5223214285714285	0.5175778891438231	0.6045050416616352	763.195054945055	6526.60576923077	9320.712912087914	0.7185287416896272	0.7184407882929197	0.7299921484634264	0.8787036974363399	0.6545939912114207	0.7909727848568141	9.245235248644155	36.645015242887006	0.3429538457088774	36.6415795349511	3.963664986054424	0.4228154834427105	20.77082545234216	1.8803428442947112	10.714788283254803	0.4327	71.95447154471545	49.0	0.0	255.0	8213.913374314232	0.4354669259006688	0.1469559993702917	0.0002080269391011	0.0003945354546047	1.1005158887374136e-07	0.0001477639056131	2.5770941101487045e-08
field0187.jpg	parasite_001	241	44.84285714285714	37.94571428571429	350	84.11269837220809	0.0074321595844073	0.0323007573175665	0.0298478006321232	0.0070819422608595	0.0292860855324242	0.0064896485647447	0.1422282209282604	0.120915540731528	0.1213819322742947	0.142850076318616	0.1216575272768387	0.1858004974843123	2149.1710526315787	14628.88909774436	21092.44736842105	0.3423556938883084	0.3421737745477673	0.3781547065806375	0.6618849234473829	0.4689270375364471	0.7957988234489084	17.579936565182642	28.08783427830965	0.6216626526843524	20.21413150701159	1.5977210255660468	0.3339309619341642	16.550586536156164	7.107511277903637	11.166830742705988	0.7735	74.36	54.5	4.0	255.0	8050.175161904759	0.1960679650145772	0.0073430290348795	0.0015433405571765	9.50319283212508e-05	-1.6333727944329132e-08	-4.914491959825202e-06	3.2523307722117056e-08
field0187.jpg	parasite_003	259	47.89240506329114	50.14556962025316	158	73.97056274847715	0.0068291917280711	0.0193149689148241	0.0186934296792909	0.0041553560662684	0.0138742218606208	0.0036956111613225	0.2043524620701172	0.1919682429567965	0.1923022571652471	0.219742809059493	0.1961819606634036	0.237651109312573	947.3870967741937	20231.2329749104	29260.97132616488	0.4341132085526537	0.4337115793012317	0.4339249589449846	0.9310830850697646	0.9364844308209276	0.9500763848047278	6.999931862219137	32.97403229134452	0.3628683630425247	34.63065919826831	4.710621894666701	0.4457723595191031	16.293070240996617	1.36039428722084	9.91604421205312	0.7204	106.34388185654008	58.5	250.0	255.0	10151.246724171697	0.4494801628268757	0.1686868890382542	0.0022003189947592	0.0002387913107049	-1.7293356435819248e-07	-9.743144200160632e-05	7.344434409133736e-09
field0187.jpg	parasite_004	254	50.92307692307693	44.30128205128205	156	69.17766952966369	0.0054225072478049	0.0182805185888496	0.0195758467331019	0.0050368440263643	0.0146030024670244	0.0057552515047385	0.3311111111111111	0.3236882716049382	0.3234104938271605	0.3343981481481481	0.3252932098765431	0.35820987654321	785.3833333333333	12137.838888888891	16641.233333333334	0.566969578532	0.5667035628366079	0.5679700990695288	0.911423040446122	0.7170111146794439	0.8613776575907773	12.739163215076704	22.517515557992247	0.4096402360415213	30.676602317662567	1.7675819971709712	0.3255026616404972	15.813745902079912	3.417400614325824	8.367191180497619	0.5477	86.3931623931624	54.0	18.0	255.0	8876.01636350354	0.2681589688801228	0.0190776553953024	0.0009363302539011	0.0014643937169032	1.5136725872252892e-06	-2.7784066325017107e-08	-8.057106528612182e-07
field0188.jpg	parasite_001	228	52.48401826484018	42.89954337899543	219	106.18376618407356	0.0053830256087868	0.0186288601808096	0.0187149927576297	0.004082802240857	0.011605299551306	0.0034294612921782	0.56000976634953	0.5573442543783327	0.5573874205641011	0.5621545862048963	0.5587957173747945	0.6197059033805868	664.9117305458768	7756.39837398374	11889.619047619048	0.7457611189980384	0.7456583932417417	0.7466710409581248	0.8798578993647868	0.8664617877279824	0.9293343177743252	16.17367322370168	31.61180323876686	0.2440831102563668	51.48398265312329	1.954522191807449	0.2977084386323858	22.654011081778727	4.06441540406031	11.214465406382136	0.0077	95.61491628614915	58.0	18.0	255.0	9741.122638996036	0.359844123731049	0.0443254378741273	0.021212625274018	0.0014167619162324	-4.464560489733029e-06	-0.0002497192704257	6.3553908458342765e-06
field0188.jpg	parasite_002	257	53.963414634146346	53.76829268292683	164	88.1126983722081	0.0064390999514344	0.0158792889548081	0.0168610580028871	0.0048927664856492	0.0127783093975917	0.0036345760050725	0.481741417447765	0.4782036942406582	0.4779321114490014	0.4845787429290205	0.4793043192384248	0.4854506666285498	838.0775047258978	10445.298676748582	17083.137996219284	0.6901165638146084	0.6899903120351977	0.6899867409301869	0.9150796763946488	0.9953388135008504	0.946431731680864	12.204543784101102	28.308800661642355	0.2654463203172685	47.34053423433977	2.319529608187429	0.3212794657821003	10.301866096935289	1.578287646680454	6.49699692822562	0.3616	109.2520325203252	67.0	14.0	247.0	10169.777943023331	0.3621719069659465	0.0618229764299713	0.0351691179380493	0.0152247892991337	0.0003511814719526	0.0037635028970404	2.8000426060787653e-05
field0189.jpg	parasite_000	196	47.71193415637861	46.637860082304535	243	86.35533905932738	0.0065291288596664	0.0217979103575436	0.0214565220678972	0.0041973923135548	0.0153548943916733	0.0036956111613225	0.2209504132231404	0.2052995867768595	0.2048863636363636	0.2333471074380165	0.2089152892561984	0.240650826446281	1775.8568181818182	18602.33409090909	31449.763636363637	0.4479154236488949	0.4477453551168739	0.4484050434990977	0.856547378435452	0.9663727778365332	0.8973730295336643	18.513252426546444	24.754392552526685	0.409484766775652	30.68824931708393	1.3371174325388109	0.2866573488353749	12.283688695734943	1.8334351515077305	8.76820397401017	0.3202	105.97530864197527	66.0	249.0	255.0	10570.495960981558	0.2457614367421853	0.0048239396903379	0.0012868165899152	0.000380915786122	-1.6184243526137056e-07	-2.392648200942889e-05	-2.119645285514065e-07
field0189.jpg	parasite_001	201	47.432762836185816	40.18337408312959	409	234.57463914933368	0.0072385685808437	0.0296215254702113	0.0275520313400612	0.0049538016418992	0.0180021050976936	0.0041973923135548	0.728244655466277	0.7272037009982955	0.7272114925736546	0.7289697914130345	0.7274800422043665	0.7290588750913074	417.7308108108108	4977.425225225225	8238.263783783785	0.8526703489276883	0.8526169834548324	0.8526152561001746	0.9355997852714673	0.9967800922850204	0.95488587834032	29.76596944967228	91.8795729750422	0.093405200754225	134.53609127638168	3.0867320861291083	0.3916858757972993	44.70290476338748	6.784031508865841	27.582971594620307	0.0419	108.44498777506114	66.0	14.0	252.0	10281.309728341334	1.4254078342535046	1.3331507718441349	0.1458121965237627	0.5460447486040051	0.1502198170802629	0.6264478533048801	0.0342620576183339
field0189.jpg	parasite_004	291	44.747706422018354	52.366972477064216	218	115.25483399593904	0.0069063170319116	0.0219674307547146	0.0249135675351692	0.0041553560662684	0.0181635037219123	0.0058773218172385	0.6308615821119777	0.6292995457287955	0.6292310037166005	0.6328114219852111	0.6295556764059455	0.6344293742204473	384.05508072174746	6978.714150047485	10487.557454890788	0.7931160605346776	0.7929788809599698	0.7929886301521608	0.9480482714117744	0.9860139419597628	0.9710576592273856	16.52633786981368	40.43661542556256	0.2062282034968417	60.93429706161221	2.446798301239042	0.3508452879901534	22.74256874325844	15.184092504703615	18.47853335515507	0.218	107.79357798165138	62.0	22.0	255.0	9648.029255393769	0.5470870729535786	0.1524759253650984	0.1074310190641207	0.0143874766375718	-0.0005184576609187	-0.0054515116088822	0.0002261697163503
field0190.jpg	parasite_000	154	69.6970684039088	48.94462540716612	307	172.66904755831212	0.0068768322520873	0.0263768326230261	0.0238456894541998	0.0054976156814846	0.022007224995328	0.0044635411747576	0.6740660985027648	0.6727486003732338	0.672725896750114	0.6749818113019324	0.6727781838821476	0.6750788176916263	341.98475073313784	5980.756011730206	9117.085630498532	0.8200534001380916	0.8199467792910933	0.8199449148886377	0.9576297160915652	0.9959955431038944	0.975143911251092	26.25807014896448	75.82643256471344	0.1293955236893571	97.1159608621976	2.887738212844396	0.4391431680255609	33.11535199300469	7.441713491621853	17.945339564285028	0.1737	108.15526601520088	62.0	244.0	243.0	9533.24516499438	1.3108986407652634	1.061236214080338	0.4290734039645793	0.095179448306618	0.0177815191968754	0.072569015742157	-0.0073336897392222
field0190.jpg	parasite_001	164	58.83216783216783	69.23776223776224	286	169.8111831820431	0.00822955757641	0.026300235263886	0.0267224359533435	0.0047296896999696	0.0165440049625772	0.0043604697712212	0.7617338966836735	0.7611136798469388	0.7611196588010205	0.7621623883928572	0.7612563775510205	0.7623214285714286	262.4111607142857	3878.0875	6088.403124999999	0.8724081831816956	0.8723256428137343	0.8723241195115007	0.9596690331412572	0.9948509052507548	0.9805161058612788	16.076479673242293	69.97139287471548	0.1246359479468537	100.82460815973911	4.3524076350605485	0.4120540918656923	34.037582764731326	0.4298868245624622	17.894697408661198	0.2126	110.81002331002333	69.0	23.0	233.0	8908.018687412043	1.126409313704536	1.0270788747787294	0.1471038290886791	0.0556438906496459	0.0044094288736585	0.0360527667119698	0.0024291998436735
field0190.jpg	parasite_002	195	53.63350785340314	47.70680628272251	191	70.73401871576772	0.0056301738810208	0.0162355966084144	0.0178151386186613	0.002897160545984	0.0060593958318253	0.0037261287394475	0.1442418981481481	0.1235291280864197	0.1215760030864197	0.1798080632716049	0.1456404320987654	0.1628086419753086	1942.739583333333	20223.815972222223	34573.680555555555	0.3370494634704357	0.3368273375955901	0.3368183002865603	0.9455143014482515	0.993905306283308	0.9699683792693756	15.001990229163791	21.506168901363488	0.4797186085123717	26.19529530723863	1.433554386641021	0.3040427971126915	12.74816525560509	2.7999270754989203	8.22759901539979	0.4508	110.41361256544502	71.0	15.0	238.0	9509.61775536124	0.2249918231838678	0.0060375132358949	0.0013817843532063	0.0003751817675319	-2.587612357846497e-07	-2.793250061125705e-05	-7.75639612807672e-08
field0190.jpg	parasite_003	201	63.8854415274463	58.828162291169456	419	221.85281374238568	0.0071775334245937	0.0326113408146189	0.0292745584533187	0.0055281332596096	0.0207206882785224	0.0046571358745582	0.7945656369787109	0.7939418832419947	0.7939584047261196	0.7947996461964802	0.7940365432207104	0.7949846326498791	263.4137392661982	3373.7798594847773	5491.533957845433	0.8910224396812775	0.8909741259560217	0.8909727676349433	0.971274052412434	0.9972406559335169	0.9817901958108648	16.284715176160677	94.9379226356988	0.1069778842894084	117.4669951441854	5.829879221632268	0.4279320195863741	47.30120733511285	0.4553054996131847	22.35545079906259	0.2769	111.72076372315036	70.0	20.0	241.0	9307.07158955197	1.3840097110308192	1.7027513993690215	0.6076441519116871	0.5453962207009744	0.3138644994189365	0.7104898090675412	0.008268499994968
field0190.jpg	parasite_004	252	39.31896551724138	47.82327586206897	232	106.66904755831212	0.0067227205353192	0.0221939528117096	0.0225864911625153	0.0046876534526832	0.0169405246737908	0.0043414708622576	0.4403762975778547	0.4355882352941177	0.4355622837370242	0.4476773356401384	0.4365700692041522	0.4458261245674741	614.4058823529413	10835.53676470588	16501.519117647058	0.6590429212604323	0.6588342884682076	0.6588306022353507	0.9599561243562366	0.9953534538133798	0.9783791256767638	12.441985443679725	44.520051535311325	0.2562247123693165	49.04433494395455	3.57821118959166	0.4173661671721013	23.04042054732357	2.007330487764196	12.507016476881528	0.0213	106.95833333333331	61.5	21.0	237.0	9107.26694204981	0.5756567862304727	0.2423100590325121	0.0587407830956519	0.0628275659457951	0.0038163890202307	0.0302841054782304	-5.344426670077901e-05
field0190.jpg	parasite_005	293	44.74528301886792	52.47169811320754	106	50.97056274847714	0.0064720268777437	0.0163322626528797	0.0144904874019681	0.0045771018093446	0.0154801227826531	0.0047781764129514	0.318515641550738	0.3102535131699739	0.3108890615069558	0.3234587952828191	0.3104300543746911	0.3223642398135725	614.4663865546217	14403.672268907563	20762.23949579832	0.5550616329843377	0.554635645226809	0.5546314481484586	0.9393281017148776	0.992052009473764	0.96518342314405	8.866956843278256	21.40590948770695	0.5127160021986137	24.50941761223061	2.41412131197346	0.4199661203141513	9.769855406802876	0.3629352529449297	6.477104202588192	0.3333	105.66037735849056	58.0	22.0	233.0	8933.683398599738	0.3165305923681966	0.0500931007351673	0.0074286792157935	0.0011005786205308	1.6277725194862272e-06	0.0001143062694291	2.6932396871279244e-06
field0191.jpg	parasite_001	186	44.99130434782609	46.6	115	51.24873734152916	0.0062824736314501	0.016266131588869	0.0157424714138181	0.0041963632114347	0.0141233377717609	0.0060437977201879	0.2556641975308641	0.2431407407407407	0.2430222222222222	0.2576	0.2444444444444444	0.3110913580246913	1234.9288888888889	15306.124444444446	22395.65777777777	0.4891788404120221	0.4889319489877299	0.5194617345661038	0.6256556632105255	0.7134670717692151	0.7890761931193707	10.069525834851492	17.189732920911254	0.55022632487782	22.838548513922127	1.7071045054987706	0.3354176866125761	10.238585695622817	2.3375287329800845	6.379452646515182	0.5241	84.25797101449275	48.0	63.0	255.0	9648.7943205209	0.2156968850168488	0.0111269897559503	0.0022969361938494	0.0001462095203103	-4.6197142411813574e-08	-7.849192321703917e-06	7.102831349769316e-08
field0191.jpg	parasite_002	215	55.66996699669968	48.075907590759066	303	153.32590180780454	0.0068273157649987	0.0250388860787791	0.0247390025327439	0.0043909873493462	0.0184589257915701	0.005576618964573	0.522656035665295	0.5185751028806584	0.5187808641975308	0.5595867626886145	0.5273473936899862	0.5726851851851851	826.3101851851852	7927.787037037037	12109.436111111108	0.7195576865782617	0.7194683373395515	0.7521113796516856	0.6970033076713131	0.776753093138291	0.8528833144589554	16.5326621252255	51.35990112386833	0.1619650976023819	77.58690483556606	3.106571750807362	0.3349721118108827	32.79617416816161	2.247479060133411	15.18833043917692	0.0638	82.9097909790979	55.0	2.0	255.0	9583.245987745093	0.6004885231849003	0.2378796447465333	0.0800753355918339	0.074499267239662	0.0056893278234788	0.0360220114770932	-0.000860937113645
field0191.jpg	parasite_003	203	47.70479704797047	51.64206642066421	271	121.59797974644668	0.0056111749720572	0.0169710057686891	0.019059871635787	0.002897160545984	0.0078086638864432	0.002897160545984	0.5425678856560461	0.5392967555631053	0.5386502948385062	0.5514552646266593	0.5426261253609649	0.638564391273751	790.5123152709358	4875.487684729063	6641.172413793103	0.7331009785490734	0.7330459527261877	0.7404541397349148	0.9489994807825752	0.5435583252277223	0.7282897399715111	18.41911760103939	32.286889268406576	0.2303172337798088	54.561139034750006	1.7529009786323653	0.2655215928400328	11.426544482149591	8.301994741787277	9.819181841721203	0.1489	59.16236162361624	11.0	7.0	255.0	6791.49147388153	0.3186593892599783	0.0262998722886071	0.0281928027582095	0.008333039520212	0.0001264915550111	0.0011127359351608	1.7704243393309967e-05
field0192.jpg	parasite_001	194	38.932668329177055	66.3790523690773	401	196.78174593052023	0.0064286134084947	0.0252049546763345	0.0338337204680503	0.0041973923135548	0.0207894043975453	0.0064591309866197	0.651576865873445	0.6499642261582838	0.6495999151192837	0.6544148300883361	0.6503689118742864	0.6518613665044167	305.5029069767442	6539.84108527132	9617.902131782945	0.8058658753931667	0.8057228357086107	0.8057209995106964	0.973576207326494	0.9968389785315798	0.9855632067313644	20.57750427482057	72.41423081786792	0.1301321537569155	96.5662232704833	3.519096866692273	0.3679926228697857	33.164353909190375	16.26658937990558	24.72706311636756	0.233	108.17955112219452	61.0	19.0	236.0	9421.24623188496	0.8833002660728977	0.5644625433308458	0.1261741350735317	0.1184237265258761	0.0144616801393106	0.0888380041280617	-0.0006397251243951
field0192.jpg	parasite_004	184	44.17808219178082	46.342465753424655	219	82.39087296526013	0.0056301738810208	0.0162123885603517	0.0198719841650057	0.0026615272470693	0.0092939734847646	0.0034294612921782	0.3497232865048957	0.3404676971858898	0.3395942514055871	0.3615184744792355	0.344556010628147	0.3762349348952598	1380.3045977011493	13102.344827586205	22339.75287356321	0.5805944448912881	0.5804759875467793	0.5807593873844136	0.961337395826642	0.9436113563790972	0.9598487347806508	11.042146861561386	33.81007018172658	0.4054112257456277	30.996602502180963	3.061910931416987	0.4103618394234335	17.701916570740487	1.2376557055719095	9.577263330527428	0.344	106.69558599695586	70.0	14.0	255.0	10112.650102282178	0.3610302091910865	0.0849349577957822	0.0089871055960387	0.0010347242015954	-3.136454376816708e-06	-0.0003009778537644	3.4475378764665485e-07
field0192.jpg	parasite_005	116	45.48214285714285	44.77678571428572	112	69.5208152801713	0.0038091728038664	0.0099797681938997	0.0120181245801604	0.0026310096689443	0.0073414483345476	0.003797654134705	0.647776440251455	0.6454373244496702	0.6450329560264892	0.6515277350080406	0.6463455981386611	0.6496614192087443	471.663139329806	6525.36507936508	10482.36860670194	0.8025556338724062	0.8024751209996362	0.8024728621978084	0.9851147704469472	0.9983549181647792	0.9918547659666632	11.215127776728483	31.489069058581947	0.2912045615663341	43.15306926089018	2.8077316358287168	0.4529444732729313	20.490550235653604	19.67797426371877	20.02719861058831	0.0549	108.83333333333331	65.0	17.0	242.0	9833.972222222224	0.623515938183309	0.2334218326516246	0.1053730061505167	0.1330559912021149	0.0157093225373934	0.0629929489178398	0.0011978495561207
field0192.jpg	parasite_006	175	52.88194444444444	49.27083333333334	144	51.76345596729061	0.005454548652073	0.0118255560822519	0.01552455022998	0.0033569074667668	0.0056901779191292	0.0043299521930962	0.1016243231986672	0.083975426905456	0.0796543107038734	0.1514473136193252	0.1066743023740108	0.1180758017492711	1623.5	23086.72959183673	35923.33163265306	0.2656740233764306	0.2653344120156922	0.2657353393644581	0.912178856342472	0.8831190418609599	0.942071091937048	12.107629369378332	16.626880361629482	0.6753452161377292	18.60732898387245	1.3732564694853384	0.3212088538318622	10.939319612899473	3.392341905227441	6.861269848494344	0.4686	103.92824074074076	63.0	17.0	253.0	9471.67309134945	0.1836145136745542	0.0031766952802264	0.0002876911098573	1.250467527659186e-05	-1.266529059299511e-10	7.035942100147313e-07	-7.392472263055959e-10
field0192.jpg	parasite_007	142	38.32273838630807	48.31295843520783	409	175.26093065034888	0.0076447491608822	0.0295989012748159	0.0292829125907479	0.0052199494951143	0.0210328635342211	0.0052619857424007	0.6093113221329438	0.6072508400292184	0.6072356464572681	0.6106331628926224	0.6076756756756757	0.6104280496712929	476.35729729729735	7254.828648648649	11360.806486486486	0.7790495396106168	0.7789256640102971	0.7789232437573156	0.9311979531083212	0.9954398314460216	0.9581081418458524	27.36641063965889	48.94867780946935	0.1673258134616584	75.10120736534573	1.788640770395144	0.279290299485648	34.810360183644576	34.01974952864402	34.354376328865854	0.0612	106.1043194784026	62.0	245.0	241.0	9600.866053061747	0.4805766336481772	0.0633473382594063	0.081048263777286	0.0405896743041282	0.0020688625082488	0.0099451889532029	-0.0010675660214043
field0192.jpg	parasite_009	194	49.93266832917706	35.37905236907731	401	196.78174593052023	0.0064286134084947	0.0252049546763345	0.0338337204680503	0.0041973923135548	0.0207894043975453	0.0064591309866197	0.651576865873445	0.6499642261582838	0.6495999151192837	0.6544148300883361	0.6503689118742864	0.6518613665044167	305.5029069767442	6539.84108527132	9617.902131782945	0.8058658753931667	0.8057228357086107	0.8057209995106964	0.973576207326494	0.9968389785315798	0.9855632067313644	20.57750427482057	72.41423081786792	0.1301321537569155	96.5662232704833	3.519096866692273	0.3679926228697857	33.164353909190375	16.26658937990558	24.72706311636756	0.233	108.17955112219452	61.0	19.0	236.0	9421.24623188496	0.8833002660728977	0.5644625433308458	0.1261741350735317	0.1184237265258761	0.0144616801393106	0.0888380041280617	-0.0006397251243951
field0193.jpg	parasite_000	96	53.20817843866171	46.13382899628253	269	127.5685424949238	0.0056722101283072	0.0181763161563672	0.019962111472037	0.0034599788703032	0.0100849156329829	0.0036535749140361	0.5810953443877551	0.5783466198979592	0.5782047193877551	0.584547193877551	0.5795535714285714	0.5844052933673469	716.2616071428572	7743.31875	13123.23214285714	0.7599074214133593	0.7598288869089599	0.7598258314059358	0.9614340630965644	0.9976104482306208	0.9756917280801808	21.926485387736644	35.45356939495457	0.2077183943070837	60.49714882631665	1.6169289682323436	0.2779178056092107	26.60320542935366	15.79493045607468	21.88586379530411	0.0532	109.7546468401487	68.0	12.0	250.0	9986.879083115671	0.4037468272075948	0.0325226380657436	0.0535453869316066	0.0247682494620868	0.000822366020455	0.0020915153923301	0.0003705517807765
field0193.jpg	parasite_001	136	44.485148514851495	38.93069306930693	101	78.00609665440987	0.0051578838927503	0.0116820447790483	0.0109907981107874	0.0033989437140532	0.0070192346580182	0.0026615272470693	0.6353657081493855	0.6334072553271151	0.6336623479216125	0.6378096597805379	0.6346744895062312	0.6405251615929298	406.1724137931034	6727.7565922920885	10388.371196754564	0.7952488217773548	0.7951380919055986	0.7951358925050835	0.975022114790484	0.9966930737441604	0.9884813525678294	8.087717209124477	41.60128437813867	0.2085807113335606	60.24704074512015	5.143761002326411	0.5333081151649555	17.06326078992321	0.9034322549221911	9.73649812917636	0.2073	108.1023102310231	64.0	245.0	234.0	9506.388872550622	1.111434425473721	1.0618890460306425	0.1173861929309111	0.064971516932102	0.005653812251784	0.0653580779807496	0.000478779407431
field0193.jpg	parasite_004	116	49.70503597122302	60.035971223021576	139	92.76955262170048	0.0051753589755709	0.0161660587630737	0.0149806278077836	0.0033989437140532	0.0110089916621556	0.0036650935831975	0.3206977317554241	0.3109179815910585	0.3113905325443788	0.3274367192636424	0.3135272846811309	0.3319978632478633	902.0576923076924	14719.169871794871	22797.625	0.5547343456054	0.5545006824697698	0.554495908852123	0.9575021115531404	0.995871510392772	0.9750620943756756	11.95832988676253	30.070229073454257	0.2029615354744493	61.91503520597448	2.51458434063949	0.3241389898264992	13.49663527866564	0.4709554973548265	7.750064184644263	0.4632	108.94964028776978	64.0	246.0	237.0	9585.14614495454	0.4708724506342858	0.117151382376136	0.0109242705151525	0.0013638628563638	2.272707584079097e-06	0.0001495139824182	4.748593575218458e-06
field0193.jpg	parasite_005	118	52.5462962962963	52.03703703703704	108	46.14213562373096	0.0046240646961833	0.0127982621102807	0.0113288024662841	0.0033379085578032	0.0073039835656902	0.0021292244851304	0.1827777777777778	0.1681481481481481	0.1691358024691358	0.2062345679012346	0.1805555555555556	0.2360493827160494	1238.638888888889	19212.36111111111	30050.322222222218	0.4003241051822529	0.4000187751406928	0.4000119947961382	0.9507252875880275	0.9936986585819592	0.9768342410699852	11.230597389415523	14.510623060054384	0.6374384212569261	19.71385814739612	1.29206154907932	0.314476624540793	8.972088159123652	2.366001466909855	6.020127045707128	0.2323	109.01234567901234	64.5	244.0	232.0	9353.685032769394	0.1948405667327135	0.0023874004804435	0.0028128493523878	0.0001646642738855	1.0058272436768305e-07	7.667778817637122e-06	4.941471183060995e-08
field0193.jpg	parasite_006	237	41.8252427184466	42.724919093851135	309	116.39087296526012	0.0062324654444402	0.026057801472048	0.0261074260635394	0.0046876534526832	0.0200356533408143	0.0044330235966326	0.6504478178247118	0.6483227157943068	0.6483785136720743	0.6512911628915418	0.6486351839098051	0.6523138582797674	407.4242424242425	6185.520202020201	9718.881313131316	0.8050293404229943	0.8049304079368054	0.8049281673177923	0.9703646324181971	0.9972315277451098	0.9815576458500036	17.790844758562354	55.02973674179989	0.2866358401124792	43.84089096962887	3.0931491724312443	0.4728011341424078	36.70147613377945	0.757375119538153	16.557848525733547	0.2317	109.22545846817692	65.0	244.0	239.0	9293.197280668988	0.6765344019205232	0.3008464296817593	0.2740225953867695	0.2674417691558981	0.0722633553838976	0.1425500178517589	0.0044419237631736
field0193.jpg	parasite_008	286	55.48823529411764	53.08235294117648	170	108.698484809835	0.0070597479029412	0.0200638463676988	0.0207301992241552	0.0060709145009867	0.0152028769247151	0.0048812478164878	0.4494809688581315	0.4458285274894271	0.4458131487889273	0.4520184544405997	0.4477124183006536	0.4553018069973087	700.7764705882353	10372.239215686275	16232.749019607843	0.6668971316246851	0.6666774125943171	0.6666735549735143	0.9095055313779492	0.9928192528608868	0.9487118231545748	15.215970922708086	32.32680506584458	0.1808055696962299	69.50212117619958	2.1245312067204694	0.2973988563170814	20.60476970277561	0.2580003656724367	9.129986718330038	0.0529	109.44509803921568	67.0	244.0	238.0	9106.63522106882	0.469319153266843	0.0894486165141568	0.0622716024928668	0.0249397770776016	0.000937208477066	0.0074567963169168	0.0002960057445934
field0193.jpg	parasite_009	99	46.05072463768116	54.82608695652174	138	80.66295090390223	0.0036345760050725	0.0099013240639123	0.0073229824746538	0.0018630726002414	0.0040943209100184	0.0013307678226502	0.5158680555555556	0.5106944444444445	0.5118836805555556	0.5278819444444445	0.5191319444444445	0.5424565972222223	753.4604166666667	9356.072916666668	15401.700000000004	0.7126117000149657	0.7125088447369395	0.7125053675452893	0.9942276865980332	0.9986737263947956	0.9966361640359874	14.737025417927873	25.890055659700536	0.2665267102341392	47.148635134241616	1.7568033524733415	0.3209658879272175	15.861129890646422	0.5116846137260028	7.1977564852685285	0.0974	110.61111111111111	68.0	248.0	235.0	9860.17485238862	0.4019360961191321	0.0421132601490766	0.0267750293116262	0.0032960059800207	8.873160724339937e-06	-0.0005861049850519	-2.966465479410116e-05
field0194.jpg	parasite_002	145	52.22348484848485	47.59090909090909	264	94.59797974644664	0.0054250618560732	0.0166196023004588	0.0193804974759761	0.0026310096689443	0.0077337442626565	0.0036956111613225	0.3657978966620941	0.3551859472641365	0.3544143423258649	0.3769051973784484	0.3623590153939948	0.3697178402682518	1174.2515432098764	14262.296296296296	23574.71759259259	0.5927403309826826	0.5926042395921904	0.5925996444785722	0.9568198466868284	0.9974494879950108	0.9687398373250262	16.561627169050652	31.819461280250145	0.3707234581833757	33.896885500413376	1.921276270468906	0.3363651249798003	17.51391112139951	1.245153845279144	10.497608304788477	0.4413	107.66035353535356	64.0	10.0	249.0	10642.734387753802	0.3046320100975319	0.0305414201683913	0.0153417463172531	0.0021014808446888	-1.4921913305764724e-06	-9.785269650508264e-05	1.1838667942572664e-05
field0195.jpg	parasite_000	221	44.05755395683454	47.11510791366906	139	70.66295090390227	0.0060058409153774	0.0191403106094198	0.0167145170359892	0.0052058765536959	0.0139245007949904	0.002866642967859	0.2764050477069868	0.2652508464142813	0.2662603878116344	0.2832502308402585	0.2693382579255156	0.2926069559864574	707.1543859649123	18319.656140350875	26067.687719298243	0.5126782332821959	0.51229371430103	0.5122898498202335	0.9033306225366462	0.989894540820938	0.9166892146601604	14.532449859465794	19.4691166098678	0.3498171722265636	35.92268079458489	1.3396995550056188	0.2755208544339554	11.865470817509095	1.1770648398639194	6.939554853107544	0.2727	103.57074340527578	52.0	16.0	246.0	10279.501590094833	0.2653950541755923	0.005696340059318	0.0124357851158688	7.413553297157663e-05	6.905490746604888e-09	6.862108419987004e-08	7.084724587386899e-08
field0196.jpg	parasite_000	153	53.300970873786405	56.62135922330097	206	98.60407640085656	0.0070134268648073	0.0217493546755096	0.021371370740404	0.0046571358745582	0.0146208697951147	0.0057612079183976	0.5470151968148181	0.5439324470019851	0.5440335742445225	0.5501109953041076	0.5447773488025394	0.5501664521790475	285.043422733078	9113.885057471263	12517.311621966795	0.7372510351849925	0.7369169353696904	0.7369148801295815	0.9633754588105956	0.9935957389752516	0.97938757856368	17.503538057999922	34.94155183719505	0.2662486076741928	47.19788292653376	1.996256512335525	0.3543621431546772	19.192802922614888	1.396007616548359	10.074057370917329	0.198	104.2831715210356	54.0	243.0	233.0	9261.397160167991	0.4633755732218569	0.0769891093080505	0.0713757163439548	0.0122115138847255	0.0003185260250758	0.002939106701174	-0.0001688665891758
field0196.jpg	parasite_001	184	58.384615384615394	40.465384615384615	260	131.42640687119282	0.0044330235966326	0.0128169491225727	0.0155209079988229	0.0023953760340747	0.0085610186557787	0.002927678124109	0.6053496937692902	0.6015549647955247	0.6007607542438272	0.6127929687500001	0.6025511188271606	0.6066668475115742	596.6545138888888	7667.13888888889	12528.779513888889	0.7743925578206208	0.7743122028004606	0.7743096236223165	0.9919918317059128	0.9990498101220954	0.9949548862322908	20.97717321633553	38.15720336121211	0.1891550509588498	66.43423239643204	1.8189869038931328	0.2903313289132896	20.590112428999653	1.0488883951329186	11.003952647441624	0.0697	109.8397435897436	65.0	14.0	243.0	10238.07303583169	0.4557725876194812	0.0596404933177676	0.0424175904438406	0.0048904799395665	3.359551758546127e-07	0.0011923387189927	-7.043609653873859e-05
field0196.jpg	parasite_002	190	62.07530120481928	46.66265060240964	332	130.84062043356596	0.0049538016418992	0.0199904899762865	0.0190166009472583	0.004082802240857	0.0139630888938541	0.0048812478164878	0.5353499635895612	0.5310430320581212	0.5298426730342597	0.545104574167217	0.5318789479923454	0.5384036986231774	559.2337448559671	9230.073251028807	14297.163786008232	0.726891737997154	0.7267570659384592	0.7267542014390249	0.9791938285544308	0.998150660430866	0.986876231087261	16.702590962895233	51.05280565610391	0.243704056436676	51.56406010674843	3.0565800102222216	0.3901907946242569	32.827191542921675	31.968928405305466	32.347843681257245	0.0685	107.90963855421688	62.0	17.0	241.0	9796.349264527991	0.5431787481614656	0.1919687613062763	0.0484677958292805	0.0656651483579269	0.0037014360188421	0.0274191744580027	0.0001505179560502
field0197.jpg	parasite_001	233	46.182	59.36	500	218.2964645562816	0.0081160019823001	0.0301540038272802	0.0332519859862642	0.0046686545437196	0.017051300121835	0.005926838304327	0.6289621527777777	0.6272312499999999	0.6272107638888889	0.6314489583333333	0.6277652777777778	0.6508947916666666	541.3270833333332	6811.6866666666665	10733.294583333334	0.7917596907584847	0.7916757081736857	0.7919906880380145	0.9347366710372572	0.932195724993278	0.9460748225355224	31.56412640279057	50.38648966170058	0.1318519217823343	95.30669287554386	1.5963213750546232	0.2308167920360883	24.91023802628489	2.286725877224664	15.015123931066723	0.0427	101.208	62.0	11.0	255.0	10159.247402666666	0.441886552	0.0371768657359846	0.0054521235663769	0.0095212960000335	4.248420896793266e-05	0.0014554220916305	-5.386198390177647e-05
field0198.jpg	parasite_001	303	65.0	29.12105263157895	380	150.05382386916236	0.005926838304327	0.0255514587628627	0.0241718022812916	0.0047602072780946	0.0228328754166933	0.0044330235966326	0.6112911950423636	0.6080874546923668	0.6081306208781352	0.612045254350005	0.6081184803883878	0.6120223223138155	593.3693379790942	7188.013356562137	11866.75087108014	0.7794159365893789	0.7793331450571369	0.7793304777284278	0.9676763404158064	0.9979262260322894	0.9781416292442364	16.03354337795846	53.511203702123645	0.2120798103231354	59.25302646778314	3.337453390102543	0.356613395929064	28.82492258709281	1.8661560113217115	15.286508216001556	0.5601	112.28596491228072	70.0	16.0	244.0	9897.714715297016	0.5132439860037905	0.183766543584129	0.0355362016181767	0.0283403604289455	0.0008965592615918	0.0116304899890866	7.118361497362893e-05
field0198.jpg	parasite_002	271	51.2920353982301	48.964601769911496	113	49.627416997969526	0.0064515041426371	0.0173075857511807	0.0172691421642173	0.00667217124993	0.014540353417607	0.0066777335054323	0.3769290123456789	0.3710696373456789	0.370973186728395	0.3794126157407406	0.3724440586419753	0.3778452932098765	497.28472222222223	13475.798611111111	18772.145833333336	0.608125993373227	0.6076509206344636	0.6077408721703214	0.9029930832465344	0.9793185924758762	0.9397404417889832	8.00270821123834	21.527229628349705	0.5765606041818566	21.79540281318897	2.689993069860856	0.4337769509388425	11.4693813776899	10.671222346589836	10.991728114007998	0.3851	105.41297935103243	54.0	19.0	254.0	9336.637707642642	0.2917394658107959	0.0487946295550292	0.0008143990658942	0.0003347080642205	1.6069200969411348e-07	4.611237704920736e-06	-6.867125167677427e-08
field0198.jpg	parasite_005	194	52.96601941747573	49.242718446601934	206	59.21320343559643	0.0078283012838706	0.0219424607296525	0.0231200392627573	0.0046381369655946	0.0181676403417137	0.0052899490482687	0.145859375	0.13240234375	0.1316015625	0.1589453125	0.13392578125	0.15296875	1217.01875	21882.300000000007	33016.05	0.35673546544376	0.3562695983479772	0.3562808895615262	0.8851298300775566	0.9810020905248688	0.9394661915497384	13.50149299928719	21.271501388972336	0.7383120732365919	17.02040515099674	1.5754925318329878	0.3592357811228437	11.13821643408864	2.728923258306553	8.294233136805362	0.4863	109.7281553398058	64.0	17.0	255.0	9729.240016338328	0.192587100895283	0.0067197443427225	0.0015307942962878	6.640395776720307e-05	-1.5924492554285297e-08	-4.295619325901024e-06	1.3951282219425084e-08
field0198.jpg	parasite_006	231	50.42	48.59	100	36.38477631085024	0.005362995917698	0.0128384357254932	0.0130418829787856	0.0033263898886418	0.012551914470696	0.0045235468928967	0.1194897959183673	0.0926530612244898	0.091938775510204	0.1387755102040816	0.0930612244897959	0.1275510204081632	631.5928571428573	24981.157142857133	33308.735714285714	0.2867239498540989	0.2857347370599362	0.2857296455447316	0.9408796539257264	0.9882605539340142	0.9767109265196128	9.18705599890345	14.079985869062948	0.9492277925055516	13.238519471906084	1.5325895336594777	0.3869746442515349	8.836261268622474	3.9025736878598263	5.941257599793947	0.6	105.49666666666668	52.0	244.0	230.0	9170.803322222224	0.176655	0.005062678625	0.0002145878874765	9.55773502850004e-06	2.37029185181551e-10	1.8837826050431025e-07	-3.621798844212104e-10
field0198.jpg	parasite_007	207	61.540772532188846	58.57510729613734	466	280.6162697096763	0.0080304056615842	0.0330210262173099	0.0322062279941499	0.0065011672339061	0.023226077157153	0.0066642416674709	0.7508717409124832	0.7501750095316952	0.7501836070712777	0.751175300194668	0.7503836652038725	0.7513196396572756	218.86313973548016	4526.310235767684	6614.214778608395	0.8662209954482161	0.8660189206543548	0.8660176980945749	0.9132830709011596	0.9930555887769532	0.9527885457194174	50.12858986901014	72.48669482312309	0.0743652575516704	168.98173996947168	1.446015038774009	0.2583125165840075	41.91549747100543	29.52203789451271	35.651282631315176	0.0552	107.9206008583691	62.0	19.0	239.0	9428.658216520227	1.0417377211153442	0.1351908827891679	0.643994576759674	0.0784758293236199	-0.0061559796064471	0.0095779942216488	-0.0165329974896479
field0199.jpg	parasite_002	209	48.96899224806202	40.829457364341096	129	73.62741699796952	0.005652180101202	0.0138621507124566	0.0145407532394578	0.0043299521930962	0.0105315393497975	0.0045845820491467	0.559145880574452	0.5553272234819854	0.5552721088435374	0.5600119677500631	0.5562326782564879	0.6039462081128748	672.2797619047619	5636.549603174602	7629.031746031746	0.7441713884375133	0.7440785154228452	0.7477545859339231	0.8824426780701794	0.6102154578179954	0.8208096649352093	11.588948857424686	31.940448779344315	0.2990339136258643	42.023228944130935	2.7561126701220235	0.433811888039277	14.922386893543244	7.040704317077359	11.429641165179175	0.254	69.89147286821705	48.0	68.0	255.0	7709.502433747971	0.5593488390726371	0.1842208467139374	0.0684340084619254	0.0551518744848178	0.0033604625056731	0.0199306463936768	-0.0004331056658184
field0200.jpg	parasite_000	147	53.21963824289406	36.62273901808785	387	89.2193000900063	0.0051704330080257	0.0225505143046769	0.0267841765471836	0.00388920686908	0.0164692034943229	0.0042279098916798	0.1088882921589688	0.0820495788343038	0.0809542653626547	0.123961218836565	0.0878088077336197	0.1217776584317937	715.234962406015	26064.25563909774	35087.34022556391	0.2735334942522126	0.2725767253745426	0.2725715212145977	0.8986191701720379	0.9841539266095464	0.9553886823140164	18.625930287376267	27.971188911741024	0.6109465337308386	20.56869123656485	1.5017337915571665	0.3135105171585419	16.56982627306656	7.315745574240066	11.53605857895468	0.7518	104.32558139534883	51.0	23.0	234.0	9452.898303387215	0.1823825400850298	0.0049458266439094	0.0002507408320247	5.768075077778412e-05	6.689567325078114e-09	4.018984772144031e-06	1.8354345742859295e-09
field0201.jpg	parasite_001	191	52.80938416422288	56.51906158357771	341	126.98275605729692	0.0064401320776561	0.0235092527295378	0.0254640349608764	0.0039312431163664	0.0128516719010713	0.0049653203110607	0.3623657883290217	0.3532285204093312	0.3531770105995742	0.3668843433071587	0.3566367528215929	0.4241947299741307	1055.5346889952152	7706.1495215311	10193.485645933017	0.5922834303628832	0.5921707702507254	0.6229419404365366	0.8916047871931327	0.4979159847893965	0.7596817158614729	17.53266886117674	37.2864893543226	0.2657509008106174	47.28627664488848	2.1266864531325003	0.2936342737552354	21.8227262019333	5.330806375368001	12.835931552171704	0.1706	60.55229716520039	16.0	1.0	255.0	6827.871898437596	0.3111577649863799	0.0393929230147763	0.0138102530520892	0.0023479060320827	9.993107559924252e-06	0.0003606912822918	8.881827693616382e-06
field0202.jpg	parasite_000	122	49.23655913978494	47.48745519713262	279	75.17766952966369	0.0046686545437196	0.0143236954438153	0.0130706485628869	0.0023953760340747	0.0049653203110607	0.0018630726002414	0.1927906148685369	0.1683720320083956	0.1666385562489458	0.2289593523359757	0.1905511515901126	0.2961994715241469	1895.4696969696963	18557.606060606056	30267.491341991343	0.3963021569927127	0.396143584960301	0.4000690607057009	0.9099007866933908	0.8085692273655996	0.8640042431182288	15.281128391319609	27.91098216231672	0.6203493763348003	20.256924716528047	1.82650007562082	0.3712669245659919	17.097779431621973	3.547981797855845	10.097998314339652	0.5345	93.27956989247312	62.0	6.0	255.0	10343.035341272596	0.2268225381221228	0.0149333459053408	0.0039030063890945	0.0002765714395871	-2.83224439532342e-07	-3.3780026699426e-05	-4.851515964693427e-08
field0202.jpg	parasite_001	151	51.93359375	50.26171875	256	70.24873734152916	0.0044025060185076	0.0112370301571012	0.0142345839319381	0.001596920379413	0.0039312431163664	0.0018630726002414	0.1942492159062292	0.1668345504910602	0.1623245804812161	0.2516196973512511	0.1897392458963852	0.2592660424440832	1982.9354066985647	20676.58133971292	34488.83732057417	0.3877540724229664	0.3875856095458498	0.3892254504619525	0.9456767735568086	0.9043683730598536	0.9225282650598008	15.17491647056735	24.39631952170355	0.6518876961346322	19.27689491437169	1.6076740566593335	0.3472848117268736	13.646252989051142	5.549548857986244	9.37413810045182	0.3805	101.64453125	64.0	6.0	255.0	10830.32806905111	0.2015279531478881	0.0079365790160323	0.0012867785106546	0.0001926122114738	5.84445784276248e-08	1.1279659089913665e-05	7.602174526802938e-08
field0202.jpg	parasite_002	160	45.41158536585365	52.085365853658544	328	103.4558441227157	0.0044330235966326	0.0147127180457977	0.0152812437639267	0.002897160545984	0.0084826582297676	0.0031327935089387	0.1933323421280276	0.1696245134083044	0.1698205017301037	0.2344763732698961	0.1795726102941176	0.3128581855536333	2043.8106617647052	17562.91911764706	28708.222426470587	0.3972423256662805	0.3970992469736105	0.401202758706101	0.9177981497391584	0.7425769947081641	0.8100017533079318	15.686781850301664	33.01921515437142	0.3851001170062712	32.631438058364786	2.104906887178803	0.3191623966182634	18.27888858994884	3.4580337284447635	10.902387010122233	0.6158	90.46341463414636	64.0	6.0	255.0	10055.514921673608	0.254638661248023	0.0258759496900252	0.0049234584591608	0.0005239259204223	-7.138502173473919e-08	-2.619506688925317e-05	8.384391894253197e-07
field0202.jpg	parasite_003	179	53.52611940298507	50.65671641791045	268	75.04163056034261	0.0036956111613225	0.009387646664199	0.0123663505087469	0.0018630726002414	0.0041973923135548	0.0021292244851304	0.23953125	0.2173958333333333	0.208203125	0.3042013888888889	0.23578125	0.3311197916666667	1913.9	17562.03125	29386.27708333333	0.4418317211976183	0.441697445128991	0.4446265551345478	0.9665815418326168	0.8455693663733512	0.8897809719668912	15.113936628371285	26.800550760457103	0.5980536341286795	21.012113123712485	1.773234294905549	0.3571424362761706	15.19671966349962	4.827266266681828	9.834037701413449	0.1889999999999999	96.51990049751244	64.5	6.0	255.0	10567.682439791097	0.2207790581786988	0.0130495691913614	0.0029472345353582	0.0002750730935768	-2.197408615054284e-07	-2.9280486478948705e-05	1.1426333315890384e-07
field0203.jpg	parasite_000	272	46.77852348993289	53.56375838926174	149	65.90559159102153	0.0070663428050641	0.0194952429934168	0.0181273577635455	0.003919724447205	0.0174689856785419	0.0048927664856492	0.2254677685950413	0.2135669421487603	0.2139107438016529	0.2420760330578513	0.2146247933884298	0.2354115702479339	315.0727272727273	19346.276363636363	24305.058181818185	0.4599193158910599	0.4581970227275719	0.4581939299857441	0.9608205683461672	0.9851503852781752	0.9864665491194096	9.133336811457644	28.008640897291283	0.4310737791630776	29.15132216753375	3.0666383464753904	0.4249812530490502	13.123342126210543	0.7595992906025595	7.957486053927687	0.6066	104.78299776286352	51.0	25.0	230.0	9025.624050968674	0.3640527710675104	0.0864779651082336	0.0067336201204987	0.0007911885615406	-1.6088869153854477e-06	-0.0002179095723648	8.639602997154955e-07
field0203.jpg	parasite_001	284	41.875	41.05357142857143	168	75.2193000900063	0.00798541695141	0.0212677370293367	0.0201097067232433	0.0043909873493462	0.0167873765348003	0.0036650935831975	0.565343324829932	0.5632086167800454	0.5632573341836735	0.5682619401927438	0.5636072137188208	0.5731159651360545	546.0550595238095	8535.947916666666	13147.613095238095	0.7501470006836812	0.7500079123424325	0.7500545250462997	0.9486715986738968	0.9732168476330444	0.9669788755797216	8.631376708238353	35.769947330669176	0.3731303450121666	33.6782327739906	4.14417636256427	0.4755421452721229	18.284466976935764	0.9726981966277088	9.54538615809857	0.2222	108.24603174603176	65.0	19.0	255.0	10000.816452506928	0.5037164419339164	0.2009589036033389	0.0166242308449373	0.0025112575650692	-1.2973627608144445e-07	-0.0004071370004801	-1.6225339201036262e-05
field0203.jpg	parasite_003	314	38.41324921135647	45.12618296529968	317	78.07716446627533	0.0075837140046322	0.025280913188881	0.0269142939151034	0.0047602072780946	0.0204330503825995	0.0051589143388643	0.2253277882797731	0.205365595463138	0.2055954631379962	0.2264045368620037	0.2066843100189036	0.2257693761814745	820.4834782608696	19136.21391304348	27665.61913043478	0.4491907069473542	0.4487115573342057	0.4487066846439723	0.939093402412038	0.9926509164856284	0.9678554661591532	16.763140851417457	28.402201232249517	0.6534630883385517	19.230421486100347	1.6943245591024116	0.3637709108214036	15.586509218699732	14.586510816465228	14.989823465746444	0.6702	109.00525762355416	61.0	61.0	241.0	9602.99156015971	0.2144495122321877	0.010742069566317	0.0027355943665702	0.0002237397716871	-1.7148538765027384e-07	-2.1376987300389088e-05	-3.510318365446409e-08
field0203.jpg	parasite_004	333	47.53125	47.9140625	128	47.17766952966369	0.0059737995111094	0.0161150868389367	0.0160563572209791	0.0036230573359111	0.0144082660099357	0.0043604697712212	0.1470874424720578	0.1263642340565417	0.1256278763971071	0.1596581196581196	0.1259434582511505	0.1555029585798816	731.4102564102564	22276.8717948718	30774.476923076923	0.3444348567824607	0.3436091258535857	0.3436037777055519	0.9358432383368996	0.9860657964983598	0.9744603090495838	11.6616289625518	15.684311297512336	0.7226813810787357	17.388535173829354	1.3449502936406486	0.3324520149866788	8.655961998478997	2.6945800632544827	6.566085928882633	0.3575	107.16666666666669	58.5	22.0	229.0	9112.102430555551	0.1865191459655761	0.0028850762357706	0.0018578462679558	4.812138374120063e-05	1.4298644989124867e-09	-1.0634406211214176e-07	-1.431716132201362e-08
field0204.jpg	parasite_000	125	64.43684210526315	49.69736842105264	380	239.95941546018392	0.0082165150811055	0.0311320167110291	0.0295805693099685	0.0064096144995311	0.0204051097308238	0.0053230208986507	0.8426259815220855	0.8423313843443715	0.8423337268791815	0.8427842431738536	0.8424057832499391	0.8428986525739773	197.70129870129875	2760.028354978356	4383.127056277056	0.9178026578719476	0.9177513735021424	0.9177504725347456	0.9090790037541188	0.9944432547995892	0.9440627228432836	29.149378265020506	91.65510479126284	0.082931184798028	151.5276870210346	3.144324518964088	0.3819608604042088	34.647522972089426	33.64999724635128	34.05045717159088	0.1431	108.51666666666668	66.0	249.0	245.0	9923.079546783623	1.521438238081353	1.542405477913864	2.499726865350187	1.051933361118509	1.693883931845431	1.2391840477941114	-0.2012901433149268
field0204.jpg	parasite_001	187	44.10884353741496	44.6938775510204	147	88.87005768508881	0.0053945442779482	0.0152607442974744	0.0140761490736129	0.002897160545984	0.0078487803174625	0.0023953760340747	0.6610650887573964	0.6592735042735043	0.6594477317554241	0.6633333333333333	0.6608514135437212	0.6652038132807363	478.9756410256409	6034.355128205129	9877.12564102564	0.8116183495256172	0.8115443561095691	0.8115420632875737	0.9773002366262238	0.9975636527855608	0.9862341040499792	14.189836992801498	28.658090146055912	0.2338924885272106	53.72712348946265	2.0196208145727232	0.3224718301366013	16.469546145837214	1.46915586406484	8.457691565585886	0.166	110.9002267573696	68.0	249.0	236.0	9665.86306117307	0.4347948999582249	0.0694731829894066	0.0348831409688227	0.001211226764203	1.3477169974372968e-06	-8.343740457412384e-05	-7.75689519224816e-06
field0204.jpg	parasite_002	200	45.8054054054054	52.11891891891892	185	88.07716446627535	0.0078167826147092	0.0199811356878424	0.0220785978702816	0.0046266182964332	0.0145748374750281	0.0045961007183082	0.5147414647157446	0.5118074607529339	0.5115550221002896	0.5180755601280292	0.5135697683279987	0.5168181298582533	719.2407407407406	9363.885802469136	15090.422839506173	0.7146665728283431	0.714514902377762	0.7145116061191998	0.9128109979048492	0.9925617928744171	0.9518279389872818	14.569044145993775	30.91981786408278	0.2996780562691198	41.93290216442875	2.122295570954473	0.3510537385194995	18.700041640453307	0.9822986675942168	9.802447954820154	0.0855	110.83063063063064	68.0	14.0	243.0	9803.686629332034	0.3946933054310703	0.0631398199303174	0.0373270330870485	0.0140979724294466	0.0003225830087685	0.0027834874744128	2.304326875750322e-05
field0204.jpg	parasite_004	256	61.56363636363636	32.58181818181818	440	168.2609306503489	0.0084957007250721	0.0351795717492586	0.0350078445473125	0.0061929848134867	0.0216486731245698	0.0049653203110607	0.5168519319098469	0.5145330106720067	0.5145363234166324	0.51833024419897	0.5153040519835888	0.5192371080401968	419.4890604890605	9139.787001287	13148.645431145433	0.7172771845355284	0.7168685146803621	0.7168658753038062	0.9097910788009094	0.9891591399638848	0.9582096829275526	20.31907457735684	48.54519579490943	0.1952971776845066	64.34486541663982	2.389144033607081	0.2885113948156375	20.768198118961152	4.678011693414785	11.390897183977964	0.4321	109.4060606060606	61.0	31.0	235.0	8918.339660238751	0.3933950037565741	0.0762333468945255	0.0118481990829016	0.0093883264164263	9.296685641721276e-05	0.0024122305493166	-3.4080349805256375e-05
field0204.jpg	parasite_005	283	45.03448275862069	44.362068965517246	116	57.79898987322333	0.0041636833187029	0.013857920923263	0.0117720703976691	0.0039312431163664	0.0078727008254244	0.0026004920908193	0.3131564782775855	0.301437908496732	0.3029142637447135	0.3171241830065359	0.3065436370626681	0.3283813917723952	640.3803921568627	15115.607843137255	21848.78823529412	0.5454815373359049	0.5451117455260995	0.5451075378676665	0.9599203016760064	0.9960356676492876	0.9762639740112412	10.99843801635646	22.08964273174332	0.4363423398909973	28.799338192801496	2.0084345339667733	0.3821804287617289	13.394077889053706	1.3468139730747652	7.132278912841417	0.1846	107.79885057471265	61.0	238.0	230.0	9187.229653851236	0.3280807946205256	0.0390971096926884	0.0189727255859626	0.0020908784522163	-1.0271470166003156e-05	-0.0003896810839673	8.241580606749491e-06
field0204.jpg	parasite_006	213	40.31683168316832	46.98019801980198	202	72.8700576850888	0.0058427658097542	0.0163016025400155	0.0196420843707734	0.0026310096689443	0.0075871127856906	0.0031633110870637	0.2699288990269116	0.2573709626537893	0.2563032347302774	0.298393554805989	0.2670533135965445	0.2866849474629329	1464.3251231527092	15790.078817733993	26779.128078817736	0.5026423929863406	0.502478771236918	0.5024723068992871	0.9772520082265616	0.9949560364189692	0.9896074768015968	11.077490109202053	28.158560771295534	0.4780386451205637	26.28735300508994	2.54196216775714	0.3864215518119116	16.85755232357483	1.4314922095182625	9.090367974434974	0.2174	111.38283828382838	71.0	16.0	242.0	9837.318781383086	0.2832968229672688	0.0429989699916743	0.005646193267156	0.0004424330263364	-6.211914992275425e-07	-8.468736769001344e-05	3.211063592004378e-07
field0204.jpg	parasite_008	235	42.0	54.66666666666666	156	113.5269119345812	0.0042879159458097	0.0140180706604203	0.0133710173811472	0.0031327935089387	0.0083340008249898	0.002897160545984	0.665844671201814	0.6638293650793651	0.6638690476190476	0.6671882086167801	0.6648922902494331	0.6689824263038548	361.65	6281.827380952382	9618.805952380952	0.8143905983523739	0.8142912106045727	0.8142893061477997	0.9797497536904088	0.9977942797608144	0.9892535974192984	27.27125698925983	37.355372322746895	0.1521026613463833	82.61769059873177	1.3697708300522586	0.3290442035829582	18.661060522609308	8.519963275014657	12.518010602039098	0.1262	111.0705128205128	65.5	246.0	237.0	9731.403147600258	0.8570293666447513	0.0681725370826881	0.1145437685104725	0.0356981088460711	0.002087514406603	0.0026780091577619	0.0009236427291977
field0205.jpg	parasite_000	147	44.55	45.04285714285714	140	57.04163056034262	0.0072159792409891	0.0185651176052377	0.0180788840603451	0.0043604697712212	0.0120677348177328	0.0045771018093446	0.275173611111111	0.2675057870370369	0.2672887731481481	0.285059799382716	0.2721113040123456	0.2827208719135802	1144.8854166666667	16599.809027777777	26208.23611111111	0.514160175048934	0.513903158245711	0.5138979575062297	0.8718790240268505	0.989894778717305	0.9181955319563264	10.411682272458815	20.535308935433463	0.5406970955054519	23.241054407018662	1.972333422981401	0.3600056438377893	11.606120127410602	1.3636759001036851	6.933149281369497	0.3418	108.22857142857144	63.0	10.0	245.0	10053.185850340136	0.2366526967930029	0.0195619916107712	0.0011977359895786	0.000202261379115	5.366146472741397e-08	-9.414121487381214e-06	8.385134586932923e-08
field0205.jpg	parasite_002	180	54.25454545454546	47.18181818181818	275	86.73401871576773	0.0066337240893459	0.0190924757170201	0.0219094075919905	0.0034294612921782	0.012659999353351	0.0034599788703032	0.1891550008433124	0.1711830737804763	0.1702741702741702	0.207904649463091	0.1783699705777627	0.2614268848035082	1744.207792207792	17640.820346320346	28113.11904761905	0.4049881718834899	0.4047955761805135	0.4058079646057893	0.9169893104941458	0.787403416369476	0.8734204816232071	18.273646177072248	24.470224190311352	0.4593710468802549	27.3556000094078	1.3390991569604698	0.2821294868222544	16.40281049143439	4.123018235479688	9.961739650894216	0.4659	96.71515151515152	66.0	14.0	255.0	9813.311588613407	0.2119813673929377	0.0036236494580768	0.0022015816618316	0.0004720757340299	-3.886380813762173e-07	-1.3185809372013533e-05	-2.838610941422713e-07
field0205.jpg	parasite_003	185	51.71875	43.7421875	128	50.76345596729059	0.0072278920683073	0.0173744124263826	0.0172130602926773	0.0036230573359111	0.0109053211207944	0.0045655831401832	0.1839849108367627	0.1707818930041152	0.1709533607681755	0.1998885459533607	0.1758830589849108	0.1955161179698216	628.4675925925925	20168.185185185182	27567.56944444444	0.4084223621282826	0.4074248877511787	0.4074201927888827	0.9335295129389408	0.9809726408613448	0.9747752301090268	9.210460922526185	19.81699543402375	0.6241909554407954	20.132253607367588	2.151574780102153	0.390379162655766	10.762591606812386	2.4093657482061746	6.885560122332351	0.6216	104.83072916666669	55.0	23.0	231.0	9075.328118218316	0.2331767082214355	0.0225998249736676	0.0015445697792962	0.0001192064733915	-8.670282137024586e-09	-8.595274930499761e-06	5.0410750397634575e-08
field0205.jpg	parasite_004	141	55.64081632653061	52.64081632653061	245	114.08326112068524	0.0069698667913779	0.0246182032220199	0.0258343761634025	0.0056491727899844	0.0215216203699732	0.0061129507482731	0.507922335600907	0.5028798185941044	0.5027210884353742	0.5104421768707483	0.5035714285714286	0.5216780045351473	478.5964285714285	9138.6	12964.413095238093	0.7085511309315294	0.7083524292599445	0.7114661579749847	0.955941341336582	0.8817003734793343	0.9345894560613356	13.08950386305218	36.780842200920034	0.2365549792836352	53.12241007318551	2.809949298746268	0.3224034958293372	18.253822824565564	0.2614803528536757	10.373910018040126	0.2249	96.66530612244898	59.0	19.0	255.0	9462.652605858671	0.3888177205076117	0.0908430735884718	0.0049937804903	0.0003676442407269	-1.6908390929374679e-07	-8.199734030978841e-05	4.6857204062635726e-07
[truncated: 2,162 more rows]
[truncated: 4 more columns]
